# Supplementary material for: Interplay between the Reorientational Dynamics of the B3H8– Anion and the Structure in KB3H8
Source: J Phys Chem C Nanomater Interfaces. 2021 Feb 16;125(7):3716–24. doi: 10.1021/acs.jpcc.0c10186 (PMC8023716; doi:10.1021/acs.jpcc.0c10186)
Supplement: Supplementary file 2 — jp0c10186_si_001.zip [file jp0c10186_si_001.zip]

Archive with 1 entries (1 files):
- KB3H8_alpha_anime.ascii
