# Supplementary material for: Interplay between the Reorientational Dynamics of the B3H8– Anion and the Structure in KB3H8
Source: J Phys Chem C Nanomater Interfaces. 2021 Feb 16;125(7):3716–24. doi: 10.1021/acs.jpcc.0c10186 (PMC8023716; doi:10.1021/acs.jpcc.0c10186)
Supplement: Supplementary file 2 — jp0c10186_si_001.zip [file jp0c10186_si_001.zip › KB3H8_alpha_anime.ascii]

# NCNR phonon script generated file for v_sim
    5.573700000    0.000000000    8.129900000
   -0.430035529    0.000000000    5.306603946
    4.199824888    6.993432173    1.117293415  B
    0.943839583    2.928482173    4.189310531  B
    0.943839583    1.136467827    4.189310531  B
    4.199824888    5.201417827    1.117293415  B
    2.907074855    6.097425000    1.937031802  B
    2.236589616    2.032475000    3.369572144  B
    3.205814537    7.512240116    1.708225262  H
    1.937849934    3.447290116    3.598378684  H
    1.937849934    0.617659884    3.598378684  H
    3.205814537    4.682609884    1.708225262  H
    5.152902616    7.418293349    1.731970086  H
   -0.009238145    3.353343349    3.574633861  H
   -0.009238145    0.711606651    3.574633861  H
    5.152902616    4.776556651    1.731970086  H
    3.647243787    7.427354041    5.299837549  H
    1.496420684    3.362404041    0.006766398  H
    1.496420684    0.702545959    0.006766398  H
    3.647243787    4.767495959    5.299837549  H
    1.799603894    6.097425000    1.457371958  H
    3.344060577    2.032475000    3.849231989  H
    2.930155090    6.097425000    3.148784678  H
    2.213509381    2.032475000    2.157819268  H
    4.904423417    2.032475000    1.219134892  K
    0.239241054    6.097425000    4.087469054  K
#metaData: qpt=[0.0000;0.0000;0.0000;-0.169810 \
#; -0.000043; 0.079362; 0.000071; -0.000000; 0.000000; 0.000000 \
#; 0.000043; 0.079362; -0.000071; 0.000000; 0.000000; -0.000000 \
#; -0.000043; 0.079362; 0.000071; -0.000000; 0.000000; 0.000000 \
#; 0.000043; 0.079362; -0.000071; 0.000000; 0.000000; -0.000000 \
#; 0.000000; 0.079214; -0.000000; 0.000000; 0.000000; -0.000000 \
#; 0.000000; 0.079214; -0.000000; 0.000000; 0.000000; -0.000000 \
#; -0.000090; 0.079272; 0.000060; -0.000000; 0.000000; 0.000000 \
#; 0.000090; 0.079272; -0.000060; 0.000000; 0.000000; -0.000000 \
#; -0.000090; 0.079272; 0.000060; -0.000000; 0.000000; 0.000000 \
#; 0.000090; 0.079272; -0.000060; 0.000000; 0.000000; -0.000000 \
#; -0.000077; 0.079355; 0.000130; -0.000000; 0.000000; 0.000000 \
#; 0.000077; 0.079355; -0.000130; 0.000000; 0.000000; -0.000000 \
#; -0.000077; 0.079355; 0.000130; -0.000000; 0.000000; 0.000000 \
#; 0.000077; 0.079355; -0.000130; 0.000000; 0.000000; -0.000000 \
#; -0.000015; 0.079406; 0.000085; -0.000000; 0.000000; 0.000000 \
#; 0.000015; 0.079406; -0.000085; 0.000000; 0.000000; -0.000000 \
#; -0.000015; 0.079406; 0.000085; -0.000000; 0.000000; 0.000000 \
#; 0.000015; 0.079406; -0.000085; 0.000000; 0.000000; -0.000000 \
#; 0.000000; 0.079181; -0.000000; 0.000000; 0.000000; -0.000000 \
#; 0.000000; 0.079181; -0.000000; 0.000000; 0.000000; -0.000000 \
#; 0.000000; 0.079161; -0.000000; 0.000000; 0.000000; -0.000000 \
#; 0.000000; 0.079161; -0.000000; 0.000000; 0.000000; -0.000000 \
#; 0.000000; 0.079207; -0.000000; 0.000000; 0.000000; -0.000000 \
#; 0.000000; 0.079207; -0.000000; 0.000000; 0.000000; -0.000000 \
# ]
#metaData: qpt=[0.0000;0.0000;0.0000;-0.125200 \
#; 0.077580; -0.000002; -0.016394; 0.000000; 0.000000; 0.000000 \
#; 0.077580; 0.000002; -0.016394; 0.000000; 0.000000; 0.000000 \
#; 0.077580; -0.000002; -0.016394; 0.000000; 0.000000; 0.000000 \
#; 0.077580; 0.000002; -0.016394; 0.000000; 0.000000; 0.000000 \
#; 0.077614; 0.000000; -0.016336; 0.000000; 0.000000; 0.000000 \
#; 0.077614; 0.000000; -0.016336; 0.000000; 0.000000; 0.000000 \
#; 0.077609; -0.000001; -0.016353; 0.000000; 0.000000; 0.000000 \
#; 0.077609; 0.000001; -0.016353; 0.000000; 0.000000; 0.000000 \
#; 0.077609; -0.000001; -0.016353; 0.000000; 0.000000; 0.000000 \
#; 0.077609; 0.000001; -0.016353; 0.000000; 0.000000; 0.000000 \
#; 0.077602; 0.000001; -0.016428; 0.000000; 0.000000; 0.000000 \
#; 0.077602; -0.000001; -0.016428; 0.000000; 0.000000; 0.000000 \
#; 0.077602; 0.000001; -0.016428; 0.000000; 0.000000; 0.000000 \
#; 0.077602; -0.000001; -0.016428; 0.000000; 0.000000; 0.000000 \
#; 0.077556; 0.000002; -0.016389; 0.000000; 0.000000; 0.000000 \
#; 0.077556; -0.000002; -0.016389; 0.000000; 0.000000; 0.000000 \
#; 0.077556; 0.000002; -0.016389; 0.000000; 0.000000; 0.000000 \
#; 0.077556; -0.000002; -0.016389; 0.000000; 0.000000; 0.000000 \
#; 0.077595; 0.000000; -0.016286; 0.000000; 0.000000; 0.000000 \
#; 0.077595; 0.000000; -0.016286; 0.000000; 0.000000; 0.000000 \
#; 0.077678; 0.000000; -0.016336; 0.000000; 0.000000; 0.000000 \
#; 0.077678; 0.000000; -0.016336; 0.000000; 0.000000; 0.000000 \
#; 0.077472; 0.000000; -0.016530; 0.000000; 0.000000; 0.000000 \
#; 0.077472; 0.000000; -0.016530; 0.000000; 0.000000; 0.000000 \
# ]
#metaData: qpt=[0.0000;0.0000;0.0000;-0.074710 \
#; 0.016467; 0.000002; 0.077575; 0.000000; 0.000000; 0.000000 \
#; 0.016467; -0.000002; 0.077575; 0.000000; -0.000000; 0.000000 \
#; 0.016467; 0.000002; 0.077575; 0.000000; 0.000000; 0.000000 \
#; 0.016467; -0.000002; 0.077575; 0.000000; -0.000000; 0.000000 \
#; 0.016428; 0.000000; 0.077498; 0.000000; 0.000000; 0.000000 \
#; 0.016428; 0.000000; 0.077498; 0.000000; 0.000000; 0.000000 \
#; 0.016430; 0.000003; 0.077506; 0.000000; 0.000000; 0.000000 \
#; 0.016430; -0.000003; 0.077506; 0.000000; -0.000000; 0.000000 \
#; 0.016430; 0.000003; 0.077506; 0.000000; 0.000000; 0.000000 \
#; 0.016430; -0.000003; 0.077506; 0.000000; -0.000000; 0.000000 \
#; 0.016428; 0.000007; 0.077631; 0.000000; 0.000000; 0.000000 \
#; 0.016428; -0.000007; 0.077631; 0.000000; -0.000000; 0.000000 \
#; 0.016428; 0.000007; 0.077631; 0.000000; 0.000000; 0.000000 \
#; 0.016428; -0.000007; 0.077631; 0.000000; -0.000000; 0.000000 \
#; 0.016545; -0.000011; 0.077561; 0.000000; -0.000000; 0.000000 \
#; 0.016545; 0.000011; 0.077561; 0.000000; 0.000000; 0.000000 \
#; 0.016545; -0.000011; 0.077561; 0.000000; -0.000000; 0.000000 \
#; 0.016545; 0.000011; 0.077561; 0.000000; 0.000000; 0.000000 \
#; 0.016447; 0.000000; 0.077458; 0.000000; 0.000000; 0.000000 \
#; 0.016447; 0.000000; 0.077458; 0.000000; 0.000000; 0.000000 \
#; 0.016389; 0.000000; 0.077500; 0.000000; 0.000000; 0.000000 \
#; 0.016389; 0.000000; 0.077500; 0.000000; 0.000000; 0.000000 \
#; 0.016447; 0.000000; 0.077518; 0.000000; 0.000000; 0.000000 \
#; 0.016447; 0.000000; 0.077518; 0.000000; 0.000000; 0.000000 \
# ]
#metaData: qpt=[0.0000;0.0000;0.0000;44.904890 \
#; 0.025466; 0.000089; 0.019296; 0.000000; 0.000000; 0.000000 \
#; -0.025466; 0.000089; -0.019296; 0.000000; 0.000000; 0.000000 \
#; -0.025466; -0.000089; -0.019296; 0.000000; 0.000000; 0.000000 \
#; 0.025466; -0.000089; 0.019296; 0.000000; 0.000000; 0.000000 \
#; 0.048668; -0.000000; 0.054684; 0.000000; 0.000000; 0.000000 \
#; -0.048668; -0.000000; -0.054684; 0.000000; 0.000000; 0.000000 \
#; 0.046898; 0.001660; 0.053309; 0.000000; 0.000000; 0.000000 \
#; -0.046898; 0.001660; -0.053309; 0.000000; 0.000000; 0.000000 \
#; -0.046898; -0.001660; -0.053309; 0.000000; 0.000000; 0.000000 \
#; 0.046898; -0.001660; 0.053309; 0.000000; 0.000000; 0.000000 \
#; 0.046133; -0.003914; -0.010332; 0.000000; 0.000000; 0.000000 \
#; -0.046133; -0.003914; 0.010332; 0.000000; 0.000000; 0.000000 \
#; -0.046133; 0.003914; 0.010332; 0.000000; 0.000000; 0.000000 \
#; 0.046133; 0.003914; -0.010332; 0.000000; 0.000000; 0.000000 \
#; -0.008045; -0.003405; 0.021160; 0.000000; 0.000000; 0.000000 \
#; 0.008045; -0.003405; -0.021160; 0.000000; 0.000000; 0.000000 \
#; 0.008045; 0.003405; -0.021160; 0.000000; 0.000000; 0.000000 \
#; -0.008045; 0.003405; 0.021160; 0.000000; 0.000000; 0.000000 \
#; 0.037655; -0.000000; 0.079288; 0.000000; 0.000000; 0.000000 \
#; -0.037655; -0.000000; -0.079288; 0.000000; 0.000000; 0.000000 \
#; 0.075421; -0.000000; 0.053548; 0.000000; 0.000000; 0.000000 \
#; -0.075421; -0.000000; -0.053548; 0.000000; 0.000000; 0.000000 \
#; -0.075359; -0.000000; -0.065122; 0.000000; 0.000000; 0.000000 \
#; 0.075359; -0.000000; 0.065122; 0.000000; 0.000000; 0.000000 \
# ]
#metaData: qpt=[0.0000;0.0000;0.0000;64.523760 \
#; -0.046949; 0.000091; 0.037690; 0.000000; 0.000000; 0.000000 \
#; 0.046949; 0.000091; -0.037690; 0.000000; 0.000000; 0.000000 \
#; 0.046949; -0.000091; -0.037690; 0.000000; 0.000000; 0.000000 \
#; -0.046949; -0.000091; 0.037690; 0.000000; 0.000000; 0.000000 \
#; -0.049850; 0.000000; 0.033839; 0.000000; 0.000000; 0.000000 \
#; 0.049850; -0.000000; -0.033839; 0.000000; 0.000000; 0.000000 \
#; -0.048413; 0.000146; 0.034431; 0.000000; 0.000000; 0.000000 \
#; 0.048413; 0.000146; -0.034431; 0.000000; 0.000000; 0.000000 \
#; 0.048413; -0.000146; -0.034431; 0.000000; 0.000000; 0.000000 \
#; -0.048413; -0.000146; 0.034431; 0.000000; 0.000000; 0.000000 \
#; -0.048994; -0.000092; 0.040892; 0.000000; 0.000000; 0.000000 \
#; 0.048994; -0.000092; -0.040892; 0.000000; 0.000000; 0.000000 \
#; 0.048994; 0.000092; -0.040892; 0.000000; 0.000000; 0.000000 \
#; -0.048994; 0.000092; 0.040892; 0.000000; 0.000000; 0.000000 \
#; -0.044508; 0.000712; 0.037042; 0.000000; 0.000000; 0.000000 \
#; 0.044508; 0.000712; -0.037042; 0.000000; 0.000000; 0.000000 \
#; 0.044508; -0.000712; -0.037042; 0.000000; 0.000000; 0.000000 \
#; -0.044508; -0.000712; 0.037042; 0.000000; 0.000000; 0.000000 \
#; -0.049406; 0.000000; 0.032986; 0.000000; 0.000000; 0.000000 \
#; 0.049406; -0.000000; -0.032986; 0.000000; 0.000000; 0.000000 \
#; -0.053155; 0.000000; 0.033823; 0.000000; 0.000000; 0.000000 \
#; 0.053155; 0.000000; -0.033823; 0.000000; 0.000000; 0.000000 \
#; 0.057764; 0.000000; -0.075402; 0.000000; 0.000000; 0.000000 \
#; -0.057764; 0.000000; 0.075402; 0.000000; 0.000000; 0.000000 \
# ]
#metaData: qpt=[0.0000;0.0000;0.0000;80.863530 \
#; -0.053615; 0.000964; -0.059569; 0.000000; 0.000000; 0.000000 \
#; -0.053615; -0.000964; -0.059569; 0.000000; 0.000000; 0.000000 \
#; -0.053615; 0.000964; -0.059569; 0.000000; 0.000000; 0.000000 \
#; -0.053615; -0.000964; -0.059569; 0.000000; 0.000000; 0.000000 \
#; -0.049255; -0.000000; -0.056785; 0.000000; 0.000000; 0.000000 \
#; -0.049255; 0.000000; -0.056785; 0.000000; 0.000000; 0.000000 \
#; -0.050642; 0.002939; -0.057275; 0.000000; 0.000000; 0.000000 \
#; -0.050642; -0.002939; -0.057275; 0.000000; 0.000000; 0.000000 \
#; -0.050642; 0.002939; -0.057275; 0.000000; 0.000000; 0.000000 \
#; -0.050642; -0.002939; -0.057275; 0.000000; 0.000000; 0.000000 \
#; -0.051261; -0.009732; -0.054890; 0.000000; 0.000000; 0.000000 \
#; -0.051261; 0.009732; -0.054890; 0.000000; 0.000000; 0.000000 \
#; -0.051261; -0.009732; -0.054890; 0.000000; 0.000000; 0.000000 \
#; -0.051261; 0.009732; -0.054890; 0.000000; 0.000000; 0.000000 \
#; -0.049929; 0.000661; -0.060124; 0.000000; 0.000000; 0.000000 \
#; -0.049929; -0.000661; -0.060124; 0.000000; 0.000000; 0.000000 \
#; -0.049929; 0.000661; -0.060124; 0.000000; 0.000000; 0.000000 \
#; -0.049929; -0.000661; -0.060124; 0.000000; 0.000000; 0.000000 \
#; -0.054384; -0.000000; -0.045673; 0.000000; 0.000000; 0.000000 \
#; -0.054384; -0.000000; -0.045673; 0.000000; 0.000000; 0.000000 \
#; -0.039537; -0.000000; -0.057522; 0.000000; 0.000000; 0.000000 \
#; -0.039537; 0.000000; -0.057522; 0.000000; 0.000000; 0.000000 \
#; 0.053716; -0.000000; 0.060169; 0.000000; 0.000000; 0.000000 \
#; 0.053716; -0.000000; 0.060169; 0.000000; 0.000000; 0.000000 \
# ]
#metaData: qpt=[0.0000;0.0000;0.0000;93.128480 \
#; -0.047520; -0.000384; -0.036087; -0.000000; -0.000000; -0.000000 \
#; 0.047520; -0.000384; 0.036087; 0.000000; -0.000000; 0.000000 \
#; 0.047520; 0.000384; 0.036087; 0.000000; 0.000000; 0.000000 \
#; -0.047520; 0.000384; -0.036087; -0.000000; 0.000000; -0.000000 \
#; -0.088213; -0.000000; -0.103113; -0.000000; -0.000000; -0.000000 \
#; 0.088213; 0.000000; 0.103113; 0.000000; 0.000000; 0.000000 \
#; -0.085477; -0.001631; -0.099055; -0.000000; -0.000000; -0.000000 \
#; 0.085477; -0.001631; 0.099055; 0.000000; -0.000000; 0.000000 \
#; 0.085477; 0.001631; 0.099055; 0.000000; 0.000000; 0.000000 \
#; -0.085477; 0.001631; -0.099055; -0.000000; 0.000000; -0.000000 \
#; -0.088176; 0.005217; 0.023619; -0.000000; 0.000000; 0.000000 \
#; 0.088176; 0.005217; -0.023619; 0.000000; 0.000000; -0.000000 \
#; 0.088176; -0.005217; -0.023619; 0.000000; -0.000000; -0.000000 \
#; -0.088176; -0.005217; 0.023619; -0.000000; -0.000000; 0.000000 \
#; 0.018740; -0.001489; -0.044223; 0.000000; -0.000000; -0.000000 \
#; -0.018740; -0.001489; 0.044223; -0.000000; -0.000000; 0.000000 \
#; -0.018740; 0.001489; 0.044223; -0.000000; 0.000000; 0.000000 \
#; 0.018740; 0.001489; -0.044223; 0.000000; 0.000000; -0.000000 \
#; -0.073186; -0.000000; -0.136792; -0.000000; -0.000000; -0.000000 \
#; 0.073186; 0.000000; 0.136792; 0.000000; 0.000000; 0.000000 \
#; -0.124742; -0.000000; -0.102378; -0.000000; -0.000000; -0.000000 \
#; 0.124742; 0.000000; 0.102378; 0.000000; 0.000000; 0.000000 \
#; -0.048973; -0.000000; -0.024604; -0.000000; -0.000000; -0.000000 \
#; 0.048973; 0.000000; 0.024604; 0.000000; 0.000000; 0.000000 \
# ]
#metaData: qpt=[0.0000;0.0000;0.0000;93.633890 \
#; 0.007798; 0.037591; -0.011009; 0.000000; 0.000000; 0.000000 \
#; 0.007798; -0.037591; -0.011009; 0.000000; 0.000000; 0.000000 \
#; -0.007798; -0.037591; 0.011009; 0.000000; 0.000000; 0.000000 \
#; -0.007798; 0.037591; 0.011009; 0.000000; 0.000000; 0.000000 \
#; -0.000000; 0.064113; -0.000000; 0.000000; 0.000000; 0.000000 \
#; 0.000000; -0.064113; 0.000000; 0.000000; 0.000000; 0.000000 \
#; -0.012476; 0.044734; -0.045799; 0.000000; 0.000000; 0.000000 \
#; -0.012476; -0.044734; -0.045799; 0.000000; 0.000000; 0.000000 \
#; 0.012476; -0.044734; 0.045799; 0.000000; 0.000000; 0.000000 \
#; 0.012476; 0.044734; 0.045799; 0.000000; 0.000000; 0.000000 \
#; -0.008790; 0.049220; 0.004516; 0.000000; 0.000000; 0.000000 \
#; -0.008790; -0.049220; 0.004516; 0.000000; 0.000000; 0.000000 \
#; 0.008790; -0.049220; -0.004516; 0.000000; 0.000000; 0.000000 \
#; 0.008790; 0.049220; -0.004516; 0.000000; 0.000000; 0.000000 \
#; 0.027265; 0.015026; -0.020534; 0.000000; 0.000000; 0.000000 \
#; 0.027265; -0.015026; -0.020534; 0.000000; 0.000000; 0.000000 \
#; -0.027265; -0.015026; 0.020534; 0.000000; 0.000000; 0.000000 \
#; -0.027265; 0.015026; 0.020534; 0.000000; 0.000000; 0.000000 \
#; -0.000000; 0.035255; -0.000000; 0.000000; 0.000000; 0.000000 \
#; 0.000000; -0.035255; 0.000000; 0.000000; 0.000000; 0.000000 \
#; -0.000000; 0.090249; -0.000000; 0.000000; 0.000000; 0.000000 \
#; 0.000000; -0.090249; 0.000000; 0.000000; 0.000000; 0.000000 \
#; -0.000000; 0.100533; -0.000000; 0.000000; 0.000000; 0.000000 \
#; 0.000000; -0.100533; 0.000000; 0.000000; 0.000000; 0.000000 \
# ]
#metaData: qpt=[0.0000;0.0000;0.0000;95.679020 \
#; -0.039823; -0.059807; -0.037797; 0.000000; 0.000000; 0.000000 \
#; 0.039823; -0.059807; 0.037797; 0.000000; 0.000000; 0.000000 \
#; -0.039823; -0.059807; -0.037797; 0.000000; 0.000000; 0.000000 \
#; 0.039823; -0.059807; 0.037797; 0.000000; 0.000000; 0.000000 \
#; 0.000000; -0.082174; 0.000000; 0.000000; 0.000000; 0.000000 \
#; -0.000000; -0.082174; -0.000000; 0.000000; 0.000000; 0.000000 \
#; -0.041537; -0.080061; -0.022176; 0.000000; 0.000000; 0.000000 \
#; 0.041537; -0.080061; 0.022176; 0.000000; 0.000000; 0.000000 \
#; -0.041537; -0.080061; -0.022176; 0.000000; 0.000000; 0.000000 \
#; 0.041537; -0.080061; 0.022176; 0.000000; 0.000000; 0.000000 \
#; -0.041117; -0.004726; -0.072586; 0.000000; 0.000000; 0.000000 \
#; 0.041117; -0.004726; 0.072586; 0.000000; 0.000000; 0.000000 \
#; -0.041117; -0.004726; -0.072586; 0.000000; 0.000000; 0.000000 \
#; 0.041117; -0.004726; 0.072586; 0.000000; 0.000000; 0.000000 \
#; -0.084218; -0.098575; -0.047230; 0.000000; 0.000000; 0.000000 \
#; 0.084218; -0.098575; 0.047230; 0.000000; 0.000000; 0.000000 \
#; -0.084218; -0.098575; -0.047230; 0.000000; 0.000000; 0.000000 \
#; 0.084218; -0.098575; 0.047230; 0.000000; 0.000000; 0.000000 \
#; 0.000000; -0.132838; 0.000000; 0.000000; 0.000000; 0.000000 \
#; -0.000000; -0.132838; -0.000000; 0.000000; 0.000000; 0.000000 \
#; 0.000000; -0.059890; 0.000000; 0.000000; 0.000000; 0.000000 \
#; -0.000000; -0.059890; -0.000000; 0.000000; 0.000000; 0.000000 \
#; 0.000000; 0.070305; 0.000000; 0.000000; 0.000000; 0.000000 \
#; -0.000000; 0.070305; -0.000000; 0.000000; 0.000000; 0.000000 \
# ]
#metaData: qpt=[0.0000;0.0000;0.0000;118.451170 \
#; 0.034807; 0.073924; 0.002550; 0.000000; 0.000000; 0.000000 \
#; 0.034807; -0.073924; 0.002550; 0.000000; 0.000000; 0.000000 \
#; -0.034807; -0.073924; -0.002550; 0.000000; 0.000000; 0.000000 \
#; -0.034807; 0.073924; -0.002550; 0.000000; 0.000000; 0.000000 \
#; 0.000000; 0.123318; -0.000000; 0.000000; 0.000000; 0.000000 \
#; 0.000000; -0.123318; 0.000000; 0.000000; 0.000000; 0.000000 \
#; 0.068757; 0.112925; 0.023962; 0.000000; 0.000000; 0.000000 \
#; 0.068757; -0.112925; 0.023962; 0.000000; 0.000000; 0.000000 \
#; -0.068757; -0.112925; -0.023962; 0.000000; 0.000000; 0.000000 \
#; -0.068757; 0.112925; -0.023962; 0.000000; 0.000000; 0.000000 \
#; 0.061432; 0.024811; -0.008489; 0.000000; 0.000000; 0.000000 \
#; 0.061432; -0.024811; -0.008489; 0.000000; 0.000000; 0.000000 \
#; -0.061432; -0.024811; 0.008489; 0.000000; 0.000000; 0.000000 \
#; -0.061432; 0.024811; 0.008489; 0.000000; 0.000000; 0.000000 \
#; 0.038172; 0.088041; 0.008041; 0.000000; 0.000000; 0.000000 \
#; 0.038172; -0.088041; 0.008041; 0.000000; 0.000000; 0.000000 \
#; -0.038172; -0.088041; -0.008041; 0.000000; 0.000000; 0.000000 \
#; -0.038172; 0.088041; -0.008041; 0.000000; 0.000000; 0.000000 \
#; 0.000000; 0.185401; -0.000000; 0.000000; 0.000000; 0.000000 \
#; 0.000000; -0.185401; 0.000000; 0.000000; 0.000000; 0.000000 \
#; -0.000000; 0.105974; -0.000000; 0.000000; 0.000000; 0.000000 \
#; 0.000000; -0.105974; 0.000000; 0.000000; 0.000000; 0.000000 \
#; -0.000000; -0.045540; 0.000000; 0.000000; 0.000000; 0.000000 \
#; -0.000000; 0.045540; 0.000000; 0.000000; 0.000000; 0.000000 \
# ]
#metaData: qpt=[0.0000;0.0000;0.0000;123.432740 \
#; -0.045884; -0.000092; 0.065021; -0.000000; -0.000000; 0.000000 \
#; -0.045884; 0.000092; 0.065021; -0.000000; 0.000000; 0.000000 \
#; -0.045884; -0.000092; 0.065021; -0.000000; -0.000000; 0.000000 \
#; -0.045884; 0.000092; 0.065021; -0.000000; 0.000000; 0.000000 \
#; -0.074428; 0.000000; 0.018512; -0.000000; 0.000000; 0.000000 \
#; -0.074428; 0.000000; 0.018512; -0.000000; 0.000000; 0.000000 \
#; -0.074514; -0.000396; 0.018731; -0.000000; -0.000000; 0.000000 \
#; -0.074514; 0.000396; 0.018731; -0.000000; 0.000000; 0.000000 \
#; -0.074514; -0.000396; 0.018731; -0.000000; -0.000000; 0.000000 \
#; -0.074514; 0.000396; 0.018731; -0.000000; 0.000000; 0.000000 \
#; -0.078305; 0.011007; 0.106973; -0.000000; 0.000000; 0.000000 \
#; -0.078305; -0.011007; 0.106973; -0.000000; -0.000000; 0.000000 \
#; -0.078305; 0.011007; 0.106973; -0.000000; 0.000000; 0.000000 \
#; -0.078305; -0.011007; 0.106973; -0.000000; -0.000000; 0.000000 \
#; 0.004004; -0.004198; 0.057714; 0.000000; -0.000000; 0.000000 \
#; 0.004004; 0.004198; 0.057714; 0.000000; 0.000000; 0.000000 \
#; 0.004004; -0.004198; 0.057714; 0.000000; -0.000000; 0.000000 \
#; 0.004004; 0.004198; 0.057714; 0.000000; 0.000000; 0.000000 \
#; -0.063566; 0.000000; -0.008394; -0.000000; 0.000000; -0.000000 \
#; -0.063566; 0.000000; -0.008394; -0.000000; 0.000000; -0.000000 \
#; -0.095830; 0.000000; 0.019156; -0.000000; 0.000000; 0.000000 \
#; -0.095830; 0.000000; 0.019156; -0.000000; 0.000000; 0.000000 \
#; 0.057728; -0.000000; -0.050843; 0.000000; -0.000000; -0.000000 \
#; 0.057728; -0.000000; -0.050843; 0.000000; -0.000000; -0.000000 \
# ]
#metaData: qpt=[0.0000;0.0000;0.0000;132.439030 \
#; -0.051036; 0.001087; -0.035719; -0.000000; 0.000000; -0.000000 \
#; -0.051036; -0.001087; -0.035719; -0.000000; -0.000000; -0.000000 \
#; -0.051036; 0.001087; -0.035719; -0.000000; 0.000000; -0.000000 \
#; -0.051036; -0.001087; -0.035719; -0.000000; -0.000000; -0.000000 \
#; 0.047404; 0.000000; 0.117471; 0.000000; 0.000000; 0.000000 \
#; 0.047404; 0.000000; 0.117471; 0.000000; 0.000000; 0.000000 \
#; 0.026605; 0.007328; 0.088557; 0.000000; 0.000000; 0.000000 \
#; 0.026605; -0.007328; 0.088557; 0.000000; -0.000000; 0.000000 \
#; 0.026605; 0.007328; 0.088557; 0.000000; 0.000000; 0.000000 \
#; 0.026605; -0.007328; 0.088557; 0.000000; -0.000000; 0.000000 \
#; 0.030679; -0.016250; -0.148134; 0.000000; -0.000000; -0.000000 \
#; 0.030679; 0.016250; -0.148134; 0.000000; 0.000000; -0.000000 \
#; 0.030679; -0.016250; -0.148134; 0.000000; -0.000000; -0.000000 \
#; 0.030679; 0.016250; -0.148134; 0.000000; 0.000000; -0.000000 \
#; -0.173365; -0.005625; -0.023957; -0.000000; -0.000000; -0.000000 \
#; -0.173365; 0.005625; -0.023957; -0.000000; 0.000000; -0.000000 \
#; -0.173365; -0.005625; -0.023957; -0.000000; -0.000000; -0.000000 \
#; -0.173365; 0.005625; -0.023957; -0.000000; 0.000000; -0.000000 \
#; -0.002809; 0.000000; 0.228308; -0.000000; 0.000000; 0.000000 \
#; -0.002809; 0.000000; 0.228308; -0.000000; 0.000000; 0.000000 \
#; 0.168602; 0.000000; 0.113899; 0.000000; 0.000000; 0.000000 \
#; 0.168602; 0.000000; 0.113899; 0.000000; 0.000000; 0.000000 \
#; 0.016780; -0.000000; -0.017166; 0.000000; -0.000000; -0.000000 \
#; 0.016780; -0.000000; -0.017166; 0.000000; -0.000000; -0.000000 \
# ]
#metaData: qpt=[0.0000;0.0000;0.0000;133.306620 \
#; -0.062445; -0.000386; 0.069631; -0.000000; -0.000000; 0.000000 \
#; 0.062445; -0.000386; -0.069631; 0.000000; -0.000000; -0.000000 \
#; 0.062445; 0.000386; -0.069631; 0.000000; 0.000000; -0.000000 \
#; -0.062445; 0.000386; 0.069631; -0.000000; 0.000000; 0.000000 \
#; -0.057961; 0.000000; 0.076375; -0.000000; 0.000000; 0.000000 \
#; 0.057961; 0.000000; -0.076375; 0.000000; 0.000000; -0.000000 \
#; -0.064654; 0.001016; 0.064967; -0.000000; 0.000000; 0.000000 \
#; 0.064654; 0.001016; -0.064967; 0.000000; 0.000000; -0.000000 \
#; 0.064654; -0.001016; -0.064967; 0.000000; -0.000000; -0.000000 \
#; -0.064654; -0.001016; 0.064967; -0.000000; -0.000000; 0.000000 \
#; -0.066378; 0.003963; 0.071563; -0.000000; 0.000000; 0.000000 \
#; 0.066378; 0.003963; -0.071563; 0.000000; 0.000000; -0.000000 \
#; 0.066378; -0.003963; -0.071563; 0.000000; -0.000000; -0.000000 \
#; -0.066378; -0.003963; 0.071563; -0.000000; -0.000000; 0.000000 \
#; -0.054884; -0.005025; 0.066783; -0.000000; -0.000000; 0.000000 \
#; 0.054884; -0.005025; -0.066783; 0.000000; -0.000000; -0.000000 \
#; 0.054884; 0.005025; -0.066783; 0.000000; 0.000000; -0.000000 \
#; -0.054884; 0.005025; 0.066783; -0.000000; 0.000000; 0.000000 \
#; -0.064154; 0.000000; 0.087471; -0.000000; 0.000000; 0.000000 \
#; 0.064154; 0.000000; -0.087471; 0.000000; 0.000000; -0.000000 \
#; -0.037569; 0.000000; 0.075507; -0.000000; 0.000000; 0.000000 \
#; 0.037569; 0.000000; -0.075507; 0.000000; 0.000000; -0.000000 \
#; -0.036897; -0.000000; 0.047430; -0.000000; -0.000000; 0.000000 \
#; 0.036897; -0.000000; -0.047430; 0.000000; -0.000000; -0.000000 \
# ]
#metaData: qpt=[0.0000;0.0000;0.0000;133.665310 \
#; 0.022933; -0.027413; -0.093173; 0.000000; -0.000000; -0.000000 \
#; -0.022933; -0.027413; 0.093173; -0.000000; -0.000000; 0.000000 \
#; 0.022933; -0.027413; -0.093173; 0.000000; -0.000000; -0.000000 \
#; -0.022933; -0.027413; 0.093173; -0.000000; -0.000000; 0.000000 \
#; -0.000000; 0.087062; 0.000000; -0.000000; 0.000000; 0.000000 \
#; 0.000000; 0.087062; -0.000000; 0.000000; 0.000000; -0.000000 \
#; 0.065779; 0.060432; -0.098169; 0.000000; 0.000000; -0.000000 \
#; -0.065779; 0.060432; 0.098169; -0.000000; 0.000000; 0.000000 \
#; 0.065779; 0.060432; -0.098169; 0.000000; 0.000000; -0.000000 \
#; -0.065779; 0.060432; 0.098169; -0.000000; 0.000000; 0.000000 \
#; 0.058160; -0.013784; -0.157558; 0.000000; -0.000000; -0.000000 \
#; -0.058160; -0.013784; 0.157558; -0.000000; -0.000000; 0.000000 \
#; 0.058160; -0.013784; -0.157558; 0.000000; -0.000000; -0.000000 \
#; -0.058160; -0.013784; 0.157558; -0.000000; -0.000000; 0.000000 \
#; -0.000153; -0.119903; -0.125672; -0.000000; -0.000000; -0.000000 \
#; 0.000153; -0.119903; 0.125672; 0.000000; -0.000000; 0.000000 \
#; -0.000153; -0.119903; -0.125672; -0.000000; -0.000000; -0.000000 \
#; 0.000153; -0.119903; 0.125672; 0.000000; -0.000000; 0.000000 \
#; -0.000000; 0.098060; 0.000000; -0.000000; 0.000000; 0.000000 \
#; 0.000000; 0.098060; -0.000000; 0.000000; 0.000000; -0.000000 \
#; -0.000000; 0.182670; 0.000000; -0.000000; 0.000000; 0.000000 \
#; 0.000000; 0.182670; -0.000000; 0.000000; 0.000000; -0.000000 \
#; -0.000000; -0.012244; 0.000000; -0.000000; -0.000000; 0.000000 \
#; 0.000000; -0.012244; -0.000000; 0.000000; -0.000000; -0.000000 \
# ]
#metaData: qpt=[0.0000;0.0000;0.0000;151.358790 \
#; 0.009248; -0.052576; -0.094107; 0.000000; -0.000000; -0.000000 \
#; 0.009248; 0.052576; -0.094107; 0.000000; 0.000000; -0.000000 \
#; -0.009248; 0.052576; 0.094107; -0.000000; 0.000000; 0.000000 \
#; -0.009248; -0.052576; 0.094107; -0.000000; -0.000000; 0.000000 \
#; 0.000000; 0.050690; -0.000000; 0.000000; 0.000000; -0.000000 \
#; -0.000000; -0.050690; 0.000000; -0.000000; -0.000000; 0.000000 \
#; 0.008336; 0.020615; -0.159105; 0.000000; 0.000000; -0.000000 \
#; 0.008336; -0.020615; -0.159105; 0.000000; -0.000000; -0.000000 \
#; -0.008336; -0.020615; 0.159105; -0.000000; -0.000000; 0.000000 \
#; -0.008336; 0.020615; 0.159105; -0.000000; 0.000000; 0.000000 \
#; 0.010564; 0.002615; -0.129151; 0.000000; 0.000000; -0.000000 \
#; 0.010564; -0.002615; -0.129151; 0.000000; -0.000000; -0.000000 \
#; -0.010564; -0.002615; 0.129151; -0.000000; -0.000000; 0.000000 \
#; -0.010564; 0.002615; 0.129151; -0.000000; 0.000000; 0.000000 \
#; 0.014300; -0.163730; -0.136245; 0.000000; -0.000000; -0.000000 \
#; 0.014300; 0.163730; -0.136245; 0.000000; 0.000000; -0.000000 \
#; -0.014300; 0.163730; 0.136245; -0.000000; 0.000000; 0.000000 \
#; -0.014300; -0.163730; 0.136245; -0.000000; -0.000000; 0.000000 \
#; 0.000000; 0.002307; -0.000000; 0.000000; 0.000000; -0.000000 \
#; -0.000000; -0.002307; 0.000000; -0.000000; -0.000000; 0.000000 \
#; 0.000000; 0.186426; -0.000000; 0.000000; 0.000000; -0.000000 \
#; -0.000000; -0.186426; 0.000000; -0.000000; -0.000000; 0.000000 \
#; 0.000000; -0.012746; -0.000000; 0.000000; -0.000000; -0.000000 \
#; -0.000000; 0.012746; 0.000000; -0.000000; 0.000000; 0.000000 \
# ]
#metaData: qpt=[0.0000;0.0000;0.0000;170.541720 \
#; -0.076936; 0.060707; -0.036042; 0.000000; 0.000000; 0.000000 \
#; 0.076936; 0.060707; 0.036042; 0.000000; 0.000000; 0.000000 \
#; -0.076936; 0.060707; -0.036042; 0.000000; 0.000000; 0.000000 \
#; 0.076936; 0.060707; 0.036042; 0.000000; 0.000000; 0.000000 \
#; -0.000000; -0.014948; -0.000000; 0.000000; 0.000000; 0.000000 \
#; 0.000000; -0.014948; 0.000000; 0.000000; 0.000000; 0.000000 \
#; -0.151817; -0.000369; -0.110226; 0.000000; 0.000000; 0.000000 \
#; 0.151817; -0.000369; 0.110226; 0.000000; 0.000000; 0.000000 \
#; -0.151817; -0.000369; -0.110226; 0.000000; 0.000000; 0.000000 \
#; 0.151817; -0.000369; 0.110226; 0.000000; 0.000000; 0.000000 \
#; -0.137233; 0.162051; -0.009625; 0.000000; 0.000000; 0.000000 \
#; 0.137233; 0.162051; 0.009625; 0.000000; 0.000000; 0.000000 \
#; -0.137233; 0.162051; -0.009625; 0.000000; 0.000000; 0.000000 \
#; 0.137233; 0.162051; 0.009625; 0.000000; 0.000000; 0.000000 \
#; -0.068884; -0.007236; -0.062084; 0.000000; 0.000000; 0.000000 \
#; 0.068884; -0.007236; 0.062084; 0.000000; 0.000000; 0.000000 \
#; -0.068884; -0.007236; -0.062084; 0.000000; 0.000000; 0.000000 \
#; 0.068884; -0.007236; 0.062084; 0.000000; 0.000000; 0.000000 \
#; -0.000000; -0.168297; -0.000000; 0.000000; 0.000000; 0.000000 \
#; -0.000000; -0.168297; 0.000000; 0.000000; 0.000000; 0.000000 \
#; -0.000000; 0.075090; -0.000000; 0.000000; 0.000000; 0.000000 \
#; 0.000000; 0.075090; 0.000000; 0.000000; 0.000000; 0.000000 \
#; 0.000000; -0.035089; -0.000000; 0.000000; 0.000000; 0.000000 \
#; 0.000000; -0.035089; 0.000000; 0.000000; 0.000000; 0.000000 \
# ]
#metaData: qpt=[0.0000;0.0000;0.0000;170.643330 \
#; -0.080142; 0.071968; -0.026210; -0.000000; 0.000000; -0.000000 \
#; -0.080142; -0.071968; -0.026210; -0.000000; -0.000000; -0.000000 \
#; 0.080142; -0.071968; 0.026210; 0.000000; -0.000000; 0.000000 \
#; 0.080142; 0.071968; 0.026210; 0.000000; 0.000000; 0.000000 \
#; -0.000000; -0.015904; 0.000000; -0.000000; -0.000000; 0.000000 \
#; 0.000000; 0.015904; -0.000000; 0.000000; 0.000000; -0.000000 \
#; -0.158707; 0.001813; -0.099286; -0.000000; 0.000000; -0.000000 \
#; -0.158707; -0.001813; -0.099286; -0.000000; -0.000000; -0.000000 \
#; 0.158707; -0.001813; 0.099286; 0.000000; -0.000000; 0.000000 \
#; 0.158707; 0.001813; 0.099286; 0.000000; 0.000000; 0.000000 \
#; -0.142772; 0.171454; 0.003791; -0.000000; 0.000000; 0.000000 \
#; -0.142772; -0.171454; 0.003791; -0.000000; -0.000000; 0.000000 \
#; 0.142772; -0.171454; -0.003791; 0.000000; -0.000000; -0.000000 \
#; 0.142772; 0.171454; -0.003791; 0.000000; 0.000000; -0.000000 \
#; -0.069902; 0.013510; -0.048435; -0.000000; 0.000000; -0.000000 \
#; -0.069902; -0.013510; -0.048435; -0.000000; -0.000000; -0.000000 \
#; 0.069902; -0.013510; 0.048435; 0.000000; -0.000000; 0.000000 \
#; 0.069902; 0.013510; 0.048435; 0.000000; 0.000000; 0.000000 \
#; -0.000000; -0.169314; 0.000000; -0.000000; -0.000000; 0.000000 \
#; 0.000000; 0.169314; -0.000000; 0.000000; 0.000000; -0.000000 \
#; 0.000000; 0.061828; 0.000000; 0.000000; 0.000000; 0.000000 \
#; -0.000000; -0.061828; -0.000000; -0.000000; -0.000000; -0.000000 \
#; -0.000000; -0.018132; 0.000000; -0.000000; -0.000000; 0.000000 \
#; 0.000000; 0.018132; 0.000000; 0.000000; 0.000000; 0.000000 \
# ]
#metaData: qpt=[0.0000;0.0000;0.0000;174.644810 \
#; -0.069113; 0.001628; -0.087289; 0.000000; 0.000000; 0.000000 \
#; 0.069113; 0.001628; 0.087289; 0.000000; 0.000000; 0.000000 \
#; 0.069113; -0.001628; 0.087289; 0.000000; 0.000000; 0.000000 \
#; -0.069113; -0.001628; -0.087289; 0.000000; 0.000000; 0.000000 \
#; 0.021965; -0.000000; 0.056279; 0.000000; 0.000000; 0.000000 \
#; -0.021965; -0.000000; -0.056279; 0.000000; 0.000000; 0.000000 \
#; -0.006319; 0.003523; 0.015456; 0.000000; 0.000000; 0.000000 \
#; 0.006319; 0.003523; -0.015456; 0.000000; 0.000000; 0.000000 \
#; 0.006319; -0.003523; -0.015456; 0.000000; 0.000000; 0.000000 \
#; -0.006319; -0.003523; 0.015456; 0.000000; 0.000000; 0.000000 \
#; 0.000191; -0.010009; -0.178182; 0.000000; 0.000000; 0.000000 \
#; -0.000191; -0.010009; 0.178182; 0.000000; 0.000000; 0.000000 \
#; -0.000191; 0.010009; 0.178182; 0.000000; 0.000000; 0.000000 \
#; 0.000191; 0.010009; -0.178182; 0.000000; 0.000000; 0.000000 \
#; -0.174385; -0.003995; -0.075943; 0.000000; 0.000000; 0.000000 \
#; 0.174385; -0.003995; 0.075943; 0.000000; 0.000000; 0.000000 \
#; 0.174385; 0.003995; 0.075943; 0.000000; 0.000000; 0.000000 \
#; -0.174385; 0.003995; -0.075943; 0.000000; 0.000000; 0.000000 \
#; -0.030006; -0.000000; 0.171530; 0.000000; 0.000000; 0.000000 \
#; 0.030006; -0.000000; -0.171530; 0.000000; 0.000000; 0.000000 \
#; 0.145508; -0.000000; 0.052130; 0.000000; 0.000000; 0.000000 \
#; -0.145508; 0.000000; -0.052130; 0.000000; 0.000000; 0.000000 \
#; -0.000777; -0.000000; 0.001410; 0.000000; 0.000000; 0.000000 \
#; 0.000777; -0.000000; -0.001410; 0.000000; 0.000000; 0.000000 \
# ]
#metaData: qpt=[0.0000;0.0000;0.0000;231.157760 \
#; 0.036944; -0.028848; 0.025069; 0.000000; -0.000000; 0.000000 \
#; -0.036944; -0.028848; -0.025069; -0.000000; -0.000000; -0.000000 \
#; 0.036944; -0.028848; 0.025069; 0.000000; -0.000000; 0.000000 \
#; -0.036944; -0.028848; -0.025069; -0.000000; -0.000000; -0.000000 \
#; 0.000000; 0.014260; 0.000000; 0.000000; 0.000000; 0.000000 \
#; -0.000000; 0.014260; -0.000000; -0.000000; 0.000000; -0.000000 \
#; -0.128243; -0.012397; -0.262567; -0.000000; -0.000000; -0.000000 \
#; 0.128243; -0.012397; 0.262567; 0.000000; -0.000000; 0.000000 \
#; -0.128243; -0.012397; -0.262567; -0.000000; -0.000000; -0.000000 \
#; 0.128243; -0.012397; 0.262567; 0.000000; -0.000000; 0.000000 \
#; -0.091848; 0.036275; 0.180072; -0.000000; 0.000000; 0.000000 \
#; 0.091848; 0.036275; -0.180072; 0.000000; 0.000000; -0.000000 \
#; -0.091848; 0.036275; 0.180072; -0.000000; 0.000000; 0.000000 \
#; 0.091848; 0.036275; -0.180072; 0.000000; 0.000000; -0.000000 \
#; 0.228546; -0.078837; -0.014212; 0.000000; -0.000000; -0.000000 \
#; -0.228546; -0.078837; 0.014212; -0.000000; -0.000000; 0.000000 \
#; 0.228546; -0.078837; -0.014212; 0.000000; -0.000000; -0.000000 \
#; -0.228546; -0.078837; 0.014212; -0.000000; -0.000000; 0.000000 \
#; 0.000000; -0.135551; 0.000000; 0.000000; -0.000000; 0.000000 \
#; -0.000000; -0.135551; -0.000000; -0.000000; -0.000000; -0.000000 \
#; 0.000000; 0.187272; 0.000000; 0.000000; 0.000000; 0.000000 \
#; -0.000000; 0.187272; -0.000000; -0.000000; 0.000000; -0.000000 \
#; 0.000000; 0.013534; 0.000000; 0.000000; 0.000000; 0.000000 \
#; -0.000000; 0.013534; -0.000000; -0.000000; 0.000000; -0.000000 \
# ]
#metaData: qpt=[0.0000;0.0000;0.0000;254.080440 \
#; 0.039397; -0.017145; 0.048604; 0.000000; -0.000000; 0.000000 \
#; 0.039397; 0.017145; 0.048604; 0.000000; 0.000000; 0.000000 \
#; -0.039397; 0.017145; -0.048604; -0.000000; 0.000000; -0.000000 \
#; -0.039397; -0.017145; -0.048604; -0.000000; -0.000000; -0.000000 \
#; 0.000000; 0.011333; 0.000000; 0.000000; 0.000000; 0.000000 \
#; 0.000000; -0.011333; -0.000000; 0.000000; -0.000000; -0.000000 \
#; -0.123433; -0.008302; -0.229449; -0.000000; -0.000000; -0.000000 \
#; -0.123433; 0.008302; -0.229449; -0.000000; 0.000000; -0.000000 \
#; 0.123433; 0.008302; 0.229449; 0.000000; 0.000000; 0.000000 \
#; 0.123433; -0.008302; 0.229449; 0.000000; -0.000000; 0.000000 \
#; -0.089093; 0.028064; 0.210778; -0.000000; 0.000000; 0.000000 \
#; -0.089093; -0.028064; 0.210778; -0.000000; -0.000000; 0.000000 \
#; 0.089093; -0.028064; -0.210778; 0.000000; -0.000000; -0.000000 \
#; 0.089093; 0.028064; -0.210778; 0.000000; 0.000000; -0.000000 \
#; 0.238074; -0.041204; 0.016339; 0.000000; -0.000000; 0.000000 \
#; 0.238074; 0.041204; 0.016339; 0.000000; 0.000000; 0.000000 \
#; -0.238074; 0.041204; -0.016339; -0.000000; 0.000000; -0.000000 \
#; -0.238074; -0.041204; -0.016339; -0.000000; -0.000000; -0.000000 \
#; 0.000000; -0.124141; -0.000000; 0.000000; -0.000000; -0.000000 \
#; 0.000000; 0.124141; -0.000000; 0.000000; 0.000000; -0.000000 \
#; -0.000000; 0.159647; 0.000000; -0.000000; 0.000000; 0.000000 \
#; 0.000000; -0.159647; -0.000000; 0.000000; -0.000000; -0.000000 \
#; 0.000000; -0.010198; 0.000000; 0.000000; -0.000000; 0.000000 \
#; 0.000000; 0.010198; -0.000000; 0.000000; 0.000000; -0.000000 \
# ]
#metaData: qpt=[0.0000;0.0000;0.0000;407.711670 \
#; 0.003647; -0.007677; -0.015344; 0.000000; -0.000000; -0.000000 \
#; 0.003647; 0.007677; -0.015344; 0.000000; 0.000000; -0.000000 \
#; 0.003647; -0.007677; -0.015344; 0.000000; -0.000000; -0.000000 \
#; 0.003647; 0.007677; -0.015344; 0.000000; 0.000000; -0.000000 \
#; 0.013824; -0.000000; 0.027410; 0.000000; -0.000000; 0.000000 \
#; 0.013824; -0.000000; 0.027410; 0.000000; -0.000000; 0.000000 \
#; -0.156652; -0.029387; -0.255930; -0.000000; -0.000000; -0.000000 \
#; -0.156652; 0.029387; -0.255930; -0.000000; 0.000000; -0.000000 \
#; -0.156652; -0.029387; -0.255930; -0.000000; -0.000000; -0.000000 \
#; -0.156652; 0.029387; -0.255930; -0.000000; 0.000000; -0.000000 \
#; -0.131813; 0.074309; 0.137732; -0.000000; 0.000000; 0.000000 \
#; -0.131813; -0.074309; 0.137732; -0.000000; -0.000000; 0.000000 \
#; -0.131813; 0.074309; 0.137732; -0.000000; 0.000000; 0.000000 \
#; -0.131813; -0.074309; 0.137732; -0.000000; -0.000000; 0.000000 \
#; 0.155545; -0.029615; -0.040223; 0.000000; -0.000000; -0.000000 \
#; 0.155545; 0.029615; -0.040223; 0.000000; 0.000000; -0.000000 \
#; 0.155545; -0.029615; -0.040223; 0.000000; -0.000000; -0.000000 \
#; 0.155545; 0.029615; -0.040223; 0.000000; 0.000000; -0.000000 \
#; -0.101297; -0.000000; 0.276054; -0.000000; -0.000000; 0.000000 \
#; -0.101297; 0.000000; 0.276054; -0.000000; 0.000000; 0.000000 \
#; 0.270368; 0.000000; 0.019216; 0.000000; 0.000000; 0.000000 \
#; 0.270368; -0.000000; 0.019216; 0.000000; -0.000000; 0.000000 \
#; -0.003355; -0.000000; 0.001459; -0.000000; -0.000000; 0.000000 \
#; -0.003355; -0.000000; 0.001459; -0.000000; -0.000000; 0.000000 \
# ]
#metaData: qpt=[0.0000;0.0000;0.0000;412.579320 \
#; -0.009484; 0.007537; 0.008841; -0.000000; 0.000000; 0.000000 \
#; 0.009484; 0.007537; -0.008841; 0.000000; 0.000000; -0.000000 \
#; 0.009484; -0.007537; -0.008841; 0.000000; -0.000000; -0.000000 \
#; -0.009484; -0.007537; 0.008841; -0.000000; -0.000000; 0.000000 \
#; -0.016361; -0.000000; -0.025842; -0.000000; -0.000000; -0.000000 \
#; 0.016361; 0.000000; 0.025842; 0.000000; 0.000000; 0.000000 \
#; 0.153235; 0.027210; 0.254723; 0.000000; 0.000000; 0.000000 \
#; -0.153235; 0.027210; -0.254723; -0.000000; 0.000000; -0.000000 \
#; -0.153235; -0.027210; -0.254723; -0.000000; -0.000000; -0.000000 \
#; 0.153235; -0.027210; 0.254723; 0.000000; -0.000000; 0.000000 \
#; 0.126865; -0.071453; -0.143212; 0.000000; -0.000000; -0.000000 \
#; -0.126865; -0.071453; 0.143212; -0.000000; -0.000000; 0.000000 \
#; -0.126865; 0.071453; 0.143212; -0.000000; 0.000000; 0.000000 \
#; 0.126865; 0.071453; -0.143212; 0.000000; 0.000000; -0.000000 \
#; -0.168552; 0.032247; 0.037254; -0.000000; 0.000000; 0.000000 \
#; 0.168552; 0.032247; -0.037254; 0.000000; 0.000000; -0.000000 \
#; 0.168552; -0.032247; -0.037254; 0.000000; -0.000000; -0.000000 \
#; -0.168552; -0.032247; 0.037254; -0.000000; -0.000000; 0.000000 \
#; 0.097386; -0.000000; -0.272781; 0.000000; -0.000000; -0.000000 \
#; -0.097386; 0.000000; 0.272781; -0.000000; 0.000000; 0.000000 \
#; -0.270560; -0.000000; -0.018174; -0.000000; -0.000000; -0.000000 \
#; 0.270560; 0.000000; 0.018174; 0.000000; 0.000000; 0.000000 \
#; -0.002956; 0.000000; 0.001985; -0.000000; 0.000000; 0.000000 \
#; 0.002956; 0.000000; -0.001985; 0.000000; 0.000000; -0.000000 \
# ]
#metaData: qpt=[0.0000;0.0000;0.0000;585.866400 \
#; -0.055985; 0.098430; 0.036916; -0.000000; 0.000000; 0.000000 \
#; 0.055985; 0.098430; -0.036916; 0.000000; 0.000000; -0.000000 \
#; 0.055985; -0.098430; -0.036916; 0.000000; -0.000000; -0.000000 \
#; -0.055985; -0.098430; 0.036916; -0.000000; -0.000000; 0.000000 \
#; 0.087270; 0.000000; -0.052451; 0.000000; 0.000000; -0.000000 \
#; -0.087270; -0.000000; 0.052451; -0.000000; -0.000000; 0.000000 \
#; -0.023513; 0.140158; -0.022234; -0.000000; 0.000000; -0.000000 \
#; 0.023513; 0.140158; 0.022234; 0.000000; 0.000000; 0.000000 \
#; 0.023513; -0.140158; 0.022234; 0.000000; -0.000000; 0.000000 \
#; -0.023513; -0.140158; -0.022234; -0.000000; -0.000000; -0.000000 \
#; 0.027030; -0.029204; -0.009261; 0.000000; -0.000000; -0.000000 \
#; -0.027030; -0.029204; 0.009261; -0.000000; -0.000000; 0.000000 \
#; -0.027030; 0.029204; 0.009261; -0.000000; 0.000000; 0.000000 \
#; 0.027030; 0.029204; -0.009261; 0.000000; 0.000000; -0.000000 \
#; 0.058069; -0.050834; -0.029869; 0.000000; -0.000000; -0.000000 \
#; -0.058069; -0.050834; 0.029869; -0.000000; -0.000000; 0.000000 \
#; -0.058069; 0.050834; 0.029869; -0.000000; 0.000000; 0.000000 \
#; 0.058069; 0.050834; -0.029869; 0.000000; 0.000000; -0.000000 \
#; 0.079220; -0.000000; -0.035161; 0.000000; -0.000000; -0.000000 \
#; -0.079220; 0.000000; 0.035161; -0.000000; 0.000000; 0.000000 \
#; 0.108679; 0.000000; -0.053256; 0.000000; 0.000000; -0.000000 \
#; -0.108679; 0.000000; 0.053256; -0.000000; 0.000000; 0.000000 \
#; 0.000801; -0.000000; -0.000069; 0.000000; -0.000000; -0.000000 \
#; -0.000801; -0.000000; 0.000069; -0.000000; -0.000000; 0.000000 \
# ]
#metaData: qpt=[0.0000;0.0000;0.0000;588.160470 \
#; 0.055554; -0.098930; -0.036381; 0.000000; -0.000000; -0.000000 \
#; 0.055554; 0.098930; -0.036381; 0.000000; 0.000000; -0.000000 \
#; 0.055554; -0.098930; -0.036381; 0.000000; -0.000000; -0.000000 \
#; 0.055554; 0.098930; -0.036381; 0.000000; 0.000000; -0.000000 \
#; -0.087899; -0.000000; 0.052096; -0.000000; -0.000000; 0.000000 \
#; -0.087899; -0.000000; 0.052096; -0.000000; -0.000000; 0.000000 \
#; 0.025512; -0.138584; 0.024798; 0.000000; -0.000000; 0.000000 \
#; 0.025512; 0.138584; 0.024798; 0.000000; 0.000000; 0.000000 \
#; 0.025512; -0.138584; 0.024798; 0.000000; -0.000000; 0.000000 \
#; 0.025512; 0.138584; 0.024798; 0.000000; 0.000000; 0.000000 \
#; -0.024515; 0.024793; 0.007164; -0.000000; 0.000000; 0.000000 \
#; -0.024515; -0.024793; 0.007164; -0.000000; -0.000000; 0.000000 \
#; -0.024515; 0.024793; 0.007164; -0.000000; 0.000000; 0.000000 \
#; -0.024515; -0.024793; 0.007164; -0.000000; -0.000000; 0.000000 \
#; -0.058724; 0.050378; 0.030649; -0.000000; 0.000000; 0.000000 \
#; -0.058724; -0.050378; 0.030649; -0.000000; -0.000000; 0.000000 \
#; -0.058724; 0.050378; 0.030649; -0.000000; 0.000000; 0.000000 \
#; -0.058724; -0.050378; 0.030649; -0.000000; -0.000000; 0.000000 \
#; -0.079731; -0.000000; 0.035149; -0.000000; -0.000000; 0.000000 \
#; -0.079731; 0.000000; 0.035149; -0.000000; 0.000000; 0.000000 \
#; -0.108651; -0.000000; 0.052616; -0.000000; -0.000000; 0.000000 \
#; -0.108651; -0.000000; 0.052616; -0.000000; -0.000000; 0.000000 \
#; 0.001418; 0.000000; 0.000231; 0.000000; 0.000000; 0.000000 \
#; 0.001418; 0.000000; 0.000231; 0.000000; 0.000000; 0.000000 \
# ]
#metaData: qpt=[0.0000;0.0000;0.0000;620.162080 \
#; -0.031222; -0.067059; 0.013706; 0.000000; 0.000000; 0.000000 \
#; 0.031222; -0.067059; -0.013706; 0.000000; 0.000000; 0.000000 \
#; -0.031222; -0.067059; 0.013706; 0.000000; 0.000000; 0.000000 \
#; 0.031222; -0.067059; -0.013706; 0.000000; 0.000000; 0.000000 \
#; 0.000000; 0.138949; -0.000000; 0.000000; 0.000000; 0.000000 \
#; 0.000000; 0.138949; -0.000000; 0.000000; 0.000000; 0.000000 \
#; -0.077496; -0.118273; 0.076252; 0.000000; 0.000000; 0.000000 \
#; 0.077496; -0.118273; -0.076252; 0.000000; 0.000000; 0.000000 \
#; -0.077496; -0.118273; 0.076252; 0.000000; 0.000000; 0.000000 \
#; 0.077496; -0.118273; -0.076252; 0.000000; 0.000000; 0.000000 \
#; -0.128016; 0.059331; 0.071117; 0.000000; 0.000000; 0.000000 \
#; 0.128016; 0.059331; -0.071117; 0.000000; 0.000000; 0.000000 \
#; -0.128016; 0.059331; 0.071117; 0.000000; 0.000000; 0.000000 \
#; 0.128016; 0.059331; -0.071117; 0.000000; 0.000000; 0.000000 \
#; -0.135237; 0.081838; 0.085823; 0.000000; 0.000000; 0.000000 \
#; 0.135237; 0.081838; -0.085823; 0.000000; 0.000000; 0.000000 \
#; -0.135237; 0.081838; 0.085823; 0.000000; 0.000000; 0.000000 \
#; 0.135237; 0.081838; -0.085823; 0.000000; 0.000000; 0.000000 \
#; 0.000000; -0.016510; -0.000000; 0.000000; 0.000000; 0.000000 \
#; 0.000000; -0.016510; -0.000000; 0.000000; 0.000000; 0.000000 \
#; 0.000000; -0.032021; -0.000000; 0.000000; 0.000000; 0.000000 \
#; 0.000000; -0.032021; -0.000000; 0.000000; 0.000000; 0.000000 \
#; -0.000000; -0.001251; 0.000000; 0.000000; 0.000000; 0.000000 \
#; -0.000000; -0.001251; -0.000000; 0.000000; 0.000000; 0.000000 \
# ]
#metaData: qpt=[0.0000;0.0000;0.0000;636.401590 \
#; -0.035063; -0.070208; 0.015252; -0.000000; -0.000000; 0.000000 \
#; -0.035063; 0.070208; 0.015252; -0.000000; 0.000000; 0.000000 \
#; 0.035063; 0.070208; -0.015252; 0.000000; 0.000000; -0.000000 \
#; 0.035063; -0.070208; -0.015252; 0.000000; -0.000000; -0.000000 \
#; -0.000000; 0.132572; 0.000000; -0.000000; 0.000000; 0.000000 \
#; -0.000000; -0.132572; 0.000000; -0.000000; -0.000000; 0.000000 \
#; -0.072208; -0.114351; 0.078101; -0.000000; -0.000000; 0.000000 \
#; -0.072208; 0.114351; 0.078101; -0.000000; 0.000000; 0.000000 \
#; 0.072208; 0.114351; -0.078101; 0.000000; 0.000000; -0.000000 \
#; 0.072208; -0.114351; -0.078101; 0.000000; -0.000000; -0.000000 \
#; -0.131491; 0.059711; 0.073180; -0.000000; 0.000000; 0.000000 \
#; -0.131491; -0.059711; 0.073180; -0.000000; -0.000000; 0.000000 \
#; 0.131491; -0.059711; -0.073180; 0.000000; -0.000000; -0.000000 \
#; 0.131491; 0.059711; -0.073180; 0.000000; 0.000000; -0.000000 \
#; -0.133135; 0.092392; 0.089786; -0.000000; 0.000000; 0.000000 \
#; -0.133135; -0.092392; 0.089786; -0.000000; -0.000000; 0.000000 \
#; 0.133135; -0.092392; -0.089786; 0.000000; -0.000000; -0.000000 \
#; 0.133135; 0.092392; -0.089786; 0.000000; 0.000000; -0.000000 \
#; -0.000000; -0.006684; 0.000000; -0.000000; -0.000000; 0.000000 \
#; -0.000000; 0.006684; -0.000000; -0.000000; 0.000000; -0.000000 \
#; -0.000000; -0.020654; 0.000000; -0.000000; -0.000000; 0.000000 \
#; -0.000000; 0.020654; 0.000000; -0.000000; 0.000000; 0.000000 \
#; -0.000000; -0.002072; -0.000000; -0.000000; -0.000000; -0.000000 \
#; -0.000000; 0.002072; 0.000000; -0.000000; 0.000000; 0.000000 \
# ]
#metaData: qpt=[0.0000;0.0000;0.0000;709.917710 \
#; 0.005053; 0.043596; -0.026642; 0.000000; 0.000000; -0.000000 \
#; -0.005053; 0.043596; 0.026642; -0.000000; 0.000000; 0.000000 \
#; -0.005053; -0.043596; 0.026642; -0.000000; -0.000000; 0.000000 \
#; 0.005053; -0.043596; -0.026642; 0.000000; -0.000000; -0.000000 \
#; -0.004642; -0.000000; -0.020017; -0.000000; -0.000000; -0.000000 \
#; 0.004642; 0.000000; 0.020017; 0.000000; 0.000000; 0.000000 \
#; 0.023557; -0.063432; 0.127904; 0.000000; -0.000000; 0.000000 \
#; -0.023557; -0.063432; -0.127904; -0.000000; -0.000000; -0.000000 \
#; -0.023557; 0.063432; -0.127904; -0.000000; 0.000000; -0.000000 \
#; 0.023557; 0.063432; 0.127904; 0.000000; 0.000000; 0.000000 \
#; -0.063396; -0.031756; 0.135203; -0.000000; -0.000000; 0.000000 \
#; 0.063396; -0.031756; -0.135203; 0.000000; -0.000000; -0.000000 \
#; 0.063396; 0.031756; -0.135203; 0.000000; 0.000000; -0.000000 \
#; -0.063396; 0.031756; 0.135203; -0.000000; 0.000000; 0.000000 \
#; -0.000664; 0.388037; 0.105078; -0.000000; 0.000000; 0.000000 \
#; 0.000664; 0.388037; -0.105078; 0.000000; 0.000000; -0.000000 \
#; 0.000664; -0.388037; -0.105078; 0.000000; -0.000000; -0.000000 \
#; -0.000664; -0.388037; 0.105078; -0.000000; -0.000000; 0.000000 \
#; -0.058390; -0.000000; 0.104508; -0.000000; -0.000000; 0.000000 \
#; 0.058390; -0.000000; -0.104508; 0.000000; -0.000000; -0.000000 \
#; 0.093256; -0.000000; -0.015821; 0.000000; -0.000000; -0.000000 \
#; -0.093256; -0.000000; 0.015821; -0.000000; -0.000000; 0.000000 \
#; -0.000511; -0.000000; 0.000188; -0.000000; -0.000000; 0.000000 \
#; 0.000511; 0.000000; -0.000188; 0.000000; 0.000000; -0.000000 \
# ]
#metaData: qpt=[0.0000;0.0000;0.0000;710.119400 \
#; -0.007852; -0.047954; 0.026419; -0.000000; -0.000000; 0.000000 \
#; -0.007852; 0.047954; 0.026419; -0.000000; 0.000000; 0.000000 \
#; -0.007852; -0.047954; 0.026419; -0.000000; -0.000000; 0.000000 \
#; -0.007852; 0.047954; 0.026419; -0.000000; 0.000000; 0.000000 \
#; 0.002235; 0.000000; 0.018251; 0.000000; 0.000000; 0.000000 \
#; 0.002235; 0.000000; 0.018251; 0.000000; 0.000000; 0.000000 \
#; -0.013082; 0.073522; -0.122513; -0.000000; 0.000000; -0.000000 \
#; -0.013082; -0.073522; -0.122513; -0.000000; -0.000000; -0.000000 \
#; -0.013082; 0.073522; -0.122513; -0.000000; 0.000000; -0.000000 \
#; -0.013082; -0.073522; -0.122513; -0.000000; -0.000000; -0.000000 \
#; 0.071150; -0.010282; -0.128168; 0.000000; -0.000000; -0.000000 \
#; 0.071150; 0.010282; -0.128168; 0.000000; 0.000000; -0.000000 \
#; 0.071150; -0.010282; -0.128168; 0.000000; -0.000000; -0.000000 \
#; 0.071150; 0.010282; -0.128168; 0.000000; 0.000000; -0.000000 \
#; 0.026424; -0.388193; -0.106293; 0.000000; -0.000000; -0.000000 \
#; 0.026424; 0.388193; -0.106293; 0.000000; 0.000000; -0.000000 \
#; 0.026424; -0.388193; -0.106293; 0.000000; -0.000000; -0.000000 \
#; 0.026424; 0.388193; -0.106293; 0.000000; 0.000000; -0.000000 \
#; 0.050387; -0.000000; -0.091966; 0.000000; -0.000000; -0.000000 \
#; 0.050387; -0.000000; -0.091966; 0.000000; -0.000000; -0.000000 \
#; -0.076743; -0.000000; 0.013499; -0.000000; -0.000000; 0.000000 \
#; -0.076743; 0.000000; 0.013499; -0.000000; 0.000000; 0.000000 \
#; 0.000050; 0.000000; 0.000769; 0.000000; 0.000000; 0.000000 \
#; 0.000050; -0.000000; 0.000769; 0.000000; -0.000000; 0.000000 \
# ]
#metaData: qpt=[0.0000;0.0000;0.0000;738.328950 \
#; -0.023702; -0.037367; 0.000230; 0.000000; 0.000000; 0.000000 \
#; -0.023702; 0.037367; 0.000230; 0.000000; 0.000000; 0.000000 \
#; -0.023702; -0.037367; 0.000230; 0.000000; 0.000000; 0.000000 \
#; -0.023702; 0.037367; 0.000230; 0.000000; 0.000000; 0.000000 \
#; -0.025759; 0.000000; -0.022568; 0.000000; 0.000000; 0.000000 \
#; -0.025759; -0.000000; -0.022568; 0.000000; 0.000000; 0.000000 \
#; 0.090602; 0.079378; 0.058463; 0.000000; 0.000000; 0.000000 \
#; 0.090602; -0.079378; 0.058463; 0.000000; 0.000000; 0.000000 \
#; 0.090602; 0.079378; 0.058463; 0.000000; 0.000000; 0.000000 \
#; 0.090602; -0.079378; 0.058463; 0.000000; 0.000000; 0.000000 \
#; 0.103211; -0.361377; 0.026507; 0.000000; 0.000000; 0.000000 \
#; 0.103211; 0.361377; 0.026507; 0.000000; 0.000000; 0.000000 \
#; 0.103211; -0.361377; 0.026507; 0.000000; 0.000000; 0.000000 \
#; 0.103211; 0.361377; 0.026507; 0.000000; 0.000000; 0.000000 \
#; 0.184456; 0.034723; 0.007293; 0.000000; 0.000000; 0.000000 \
#; 0.184456; -0.034723; 0.007293; 0.000000; 0.000000; 0.000000 \
#; 0.184456; 0.034723; 0.007293; 0.000000; 0.000000; 0.000000 \
#; 0.184456; -0.034723; 0.007293; 0.000000; 0.000000; 0.000000 \
#; -0.083704; 0.000000; 0.130533; 0.000000; 0.000000; 0.000000 \
#; -0.083704; 0.000000; 0.130533; 0.000000; 0.000000; 0.000000 \
#; 0.162520; -0.000000; -0.024103; 0.000000; 0.000000; 0.000000 \
#; 0.162520; 0.000000; -0.024103; 0.000000; 0.000000; 0.000000 \
#; -0.001313; -0.000000; -0.001390; 0.000000; 0.000000; 0.000000 \
#; -0.001313; -0.000000; -0.001390; 0.000000; 0.000000; 0.000000 \
# ]
#metaData: qpt=[0.0000;0.0000;0.0000;741.503290 \
#; -0.024330; -0.043655; 0.001442; 0.000000; 0.000000; 0.000000 \
#; 0.024330; -0.043655; -0.001442; 0.000000; 0.000000; 0.000000 \
#; 0.024330; 0.043655; -0.001442; 0.000000; 0.000000; 0.000000 \
#; -0.024330; 0.043655; 0.001442; 0.000000; 0.000000; 0.000000 \
#; -0.025648; 0.000000; -0.019885; 0.000000; 0.000000; 0.000000 \
#; 0.025648; -0.000000; 0.019885; 0.000000; 0.000000; 0.000000 \
#; 0.092225; 0.087260; 0.048768; 0.000000; 0.000000; 0.000000 \
#; -0.092225; 0.087260; -0.048768; 0.000000; 0.000000; 0.000000 \
#; -0.092225; -0.087260; -0.048768; 0.000000; 0.000000; 0.000000 \
#; 0.092225; -0.087260; 0.048768; 0.000000; 0.000000; 0.000000 \
#; 0.111619; -0.360386; 0.010592; 0.000000; 0.000000; 0.000000 \
#; -0.111619; -0.360386; -0.010592; 0.000000; 0.000000; 0.000000 \
#; -0.111619; 0.360386; -0.010592; 0.000000; 0.000000; 0.000000 \
#; 0.111619; 0.360386; 0.010592; 0.000000; 0.000000; 0.000000 \
#; 0.180569; -0.010946; -0.006373; 0.000000; 0.000000; 0.000000 \
#; -0.180569; -0.010946; 0.006373; 0.000000; 0.000000; 0.000000 \
#; -0.180569; 0.010946; 0.006373; 0.000000; 0.000000; 0.000000 \
#; 0.180569; 0.010946; -0.006373; 0.000000; 0.000000; 0.000000 \
#; -0.077737; 0.000000; 0.119101; 0.000000; 0.000000; 0.000000 \
#; 0.077737; 0.000000; -0.119101; 0.000000; 0.000000; 0.000000 \
#; 0.151679; -0.000000; -0.021839; 0.000000; 0.000000; 0.000000 \
#; -0.151679; 0.000000; 0.021839; 0.000000; 0.000000; 0.000000 \
#; 0.000786; -0.000000; 0.000238; 0.000000; 0.000000; 0.000000 \
#; -0.000786; -0.000000; -0.000238; 0.000000; 0.000000; 0.000000 \
# ]
#metaData: qpt=[0.0000;0.0000;0.0000;790.215220 \
#; 0.013991; 0.004229; -0.083667; 0.000000; 0.000000; -0.000000 \
#; 0.013991; -0.004229; -0.083667; 0.000000; -0.000000; -0.000000 \
#; -0.013991; -0.004229; 0.083667; -0.000000; -0.000000; 0.000000 \
#; -0.013991; 0.004229; 0.083667; -0.000000; 0.000000; 0.000000 \
#; 0.000000; -0.013218; -0.000000; 0.000000; -0.000000; -0.000000 \
#; 0.000000; 0.013218; -0.000000; 0.000000; 0.000000; -0.000000 \
#; 0.037554; -0.068994; 0.094086; 0.000000; -0.000000; 0.000000 \
#; 0.037554; 0.068994; 0.094086; 0.000000; 0.000000; 0.000000 \
#; -0.037554; 0.068994; -0.094086; -0.000000; 0.000000; -0.000000 \
#; -0.037554; -0.068994; -0.094086; -0.000000; -0.000000; -0.000000 \
#; -0.063519; -0.111484; 0.125909; -0.000000; -0.000000; 0.000000 \
#; -0.063519; 0.111484; 0.125909; -0.000000; 0.000000; 0.000000 \
#; 0.063519; 0.111484; -0.125909; 0.000000; 0.000000; -0.000000 \
#; 0.063519; -0.111484; -0.125909; 0.000000; -0.000000; -0.000000 \
#; 0.149921; 0.285052; 0.011434; 0.000000; 0.000000; 0.000000 \
#; 0.149921; -0.285052; 0.011434; 0.000000; -0.000000; 0.000000 \
#; -0.149921; -0.285052; -0.011434; -0.000000; -0.000000; -0.000000 \
#; -0.149921; 0.285052; -0.011434; -0.000000; 0.000000; -0.000000 \
#; -0.000000; -0.192482; 0.000000; -0.000000; -0.000000; 0.000000 \
#; 0.000000; 0.192482; -0.000000; 0.000000; 0.000000; -0.000000 \
#; 0.000000; -0.003435; -0.000000; 0.000000; -0.000000; -0.000000 \
#; 0.000000; 0.003435; -0.000000; 0.000000; 0.000000; -0.000000 \
#; -0.000000; -0.000294; 0.000000; -0.000000; -0.000000; 0.000000 \
#; -0.000000; 0.000294; 0.000000; -0.000000; 0.000000; 0.000000 \
# ]
#metaData: qpt=[0.0000;0.0000;0.0000;792.589380 \
#; 0.020765; 0.005226; -0.084214; 0.000000; 0.000000; -0.000000 \
#; -0.020765; 0.005226; 0.084214; -0.000000; 0.000000; 0.000000 \
#; 0.020765; 0.005226; -0.084214; 0.000000; 0.000000; -0.000000 \
#; -0.020765; 0.005226; 0.084214; -0.000000; 0.000000; 0.000000 \
#; 0.000000; -0.012714; -0.000000; 0.000000; -0.000000; -0.000000 \
#; 0.000000; -0.012714; -0.000000; 0.000000; -0.000000; -0.000000 \
#; 0.029003; -0.080201; 0.090737; 0.000000; -0.000000; 0.000000 \
#; -0.029003; -0.080201; -0.090737; -0.000000; -0.000000; -0.000000 \
#; 0.029003; -0.080201; 0.090737; 0.000000; -0.000000; 0.000000 \
#; -0.029003; -0.080201; -0.090737; -0.000000; -0.000000; -0.000000 \
#; -0.059112; -0.095952; 0.118097; -0.000000; -0.000000; 0.000000 \
#; 0.059112; -0.095952; -0.118097; 0.000000; -0.000000; -0.000000 \
#; -0.059112; -0.095952; 0.118097; -0.000000; -0.000000; 0.000000 \
#; 0.059112; -0.095952; -0.118097; 0.000000; -0.000000; -0.000000 \
#; 0.138877; 0.288077; 0.014090; 0.000000; 0.000000; 0.000000 \
#; -0.138877; 0.288077; -0.014090; -0.000000; 0.000000; -0.000000 \
#; 0.138877; 0.288077; 0.014090; 0.000000; 0.000000; 0.000000 \
#; -0.138877; 0.288077; -0.014090; -0.000000; 0.000000; -0.000000 \
#; 0.000000; -0.205645; -0.000000; 0.000000; -0.000000; -0.000000 \
#; 0.000000; -0.205645; -0.000000; 0.000000; -0.000000; -0.000000 \
#; 0.000000; -0.028409; -0.000000; 0.000000; -0.000000; -0.000000 \
#; 0.000000; -0.028409; -0.000000; 0.000000; -0.000000; -0.000000 \
#; 0.000000; 0.000890; -0.000000; 0.000000; 0.000000; -0.000000 \
#; -0.000000; 0.000890; -0.000000; -0.000000; 0.000000; -0.000000 \
# ]
#metaData: qpt=[0.0000;0.0000;0.0000;823.908200 \
#; -0.094525; -0.013528; 0.011014; -0.000000; -0.000000; 0.000000 \
#; 0.094525; -0.013528; -0.011014; 0.000000; -0.000000; -0.000000 \
#; -0.094525; -0.013528; 0.011014; -0.000000; -0.000000; 0.000000 \
#; 0.094525; -0.013528; -0.011014; 0.000000; -0.000000; -0.000000 \
#; -0.000000; 0.003983; -0.000000; -0.000000; 0.000000; -0.000000 \
#; 0.000000; 0.003983; 0.000000; 0.000000; 0.000000; 0.000000 \
#; 0.066227; 0.122733; 0.029638; 0.000000; 0.000000; 0.000000 \
#; -0.066227; 0.122733; -0.029638; -0.000000; 0.000000; -0.000000 \
#; 0.066227; 0.122733; 0.029638; 0.000000; 0.000000; 0.000000 \
#; -0.066227; 0.122733; -0.029638; -0.000000; 0.000000; -0.000000 \
#; -0.021733; -0.252510; 0.068412; -0.000000; -0.000000; 0.000000 \
#; 0.021733; -0.252510; -0.068412; 0.000000; -0.000000; -0.000000 \
#; -0.021733; -0.252510; 0.068412; -0.000000; -0.000000; 0.000000 \
#; 0.021733; -0.252510; -0.068412; 0.000000; -0.000000; -0.000000 \
#; 0.126990; 0.015213; 0.000249; 0.000000; 0.000000; 0.000000 \
#; -0.126990; 0.015213; -0.000249; -0.000000; 0.000000; -0.000000 \
#; 0.126990; 0.015213; 0.000249; 0.000000; 0.000000; 0.000000 \
#; -0.126990; 0.015213; -0.000249; -0.000000; 0.000000; -0.000000 \
#; -0.000000; 0.143375; 0.000000; -0.000000; 0.000000; 0.000000 \
#; 0.000000; 0.143375; -0.000000; 0.000000; 0.000000; -0.000000 \
#; 0.000000; 0.256550; -0.000000; 0.000000; 0.000000; -0.000000 \
#; -0.000000; 0.256550; 0.000000; -0.000000; 0.000000; 0.000000 \
#; 0.000000; 0.001976; 0.000000; 0.000000; 0.000000; 0.000000 \
#; -0.000000; 0.001976; 0.000000; -0.000000; 0.000000; 0.000000 \
# ]
#metaData: qpt=[0.0000;0.0000;0.0000;829.186630 \
#; -0.095018; -0.010635; 0.016090; -0.000000; -0.000000; 0.000000 \
#; -0.095018; 0.010635; 0.016090; -0.000000; 0.000000; 0.000000 \
#; 0.095018; 0.010635; -0.016090; 0.000000; 0.000000; -0.000000 \
#; 0.095018; -0.010635; -0.016090; 0.000000; -0.000000; -0.000000 \
#; -0.000000; 0.002283; -0.000000; -0.000000; 0.000000; -0.000000 \
#; -0.000000; -0.002283; 0.000000; -0.000000; -0.000000; 0.000000 \
#; 0.066949; 0.130728; 0.023428; 0.000000; 0.000000; 0.000000 \
#; 0.066949; -0.130728; 0.023428; 0.000000; -0.000000; 0.000000 \
#; -0.066949; -0.130728; -0.023428; -0.000000; -0.000000; -0.000000 \
#; -0.066949; 0.130728; -0.023428; -0.000000; 0.000000; -0.000000 \
#; -0.012281; -0.251153; 0.057864; -0.000000; -0.000000; 0.000000 \
#; -0.012281; 0.251153; 0.057864; -0.000000; 0.000000; 0.000000 \
#; 0.012281; 0.251153; -0.057864; 0.000000; 0.000000; -0.000000 \
#; 0.012281; -0.251153; -0.057864; 0.000000; -0.000000; -0.000000 \
#; 0.118664; -0.014488; -0.006250; 0.000000; -0.000000; -0.000000 \
#; 0.118664; 0.014488; -0.006250; 0.000000; 0.000000; -0.000000 \
#; -0.118664; 0.014488; 0.006250; -0.000000; 0.000000; 0.000000 \
#; -0.118664; -0.014488; 0.006250; -0.000000; -0.000000; 0.000000 \
#; -0.000000; 0.161802; 0.000000; -0.000000; 0.000000; 0.000000 \
#; -0.000000; -0.161802; 0.000000; -0.000000; -0.000000; 0.000000 \
#; 0.000000; 0.248931; -0.000000; 0.000000; 0.000000; -0.000000 \
#; -0.000000; -0.248931; 0.000000; -0.000000; -0.000000; 0.000000 \
#; -0.000000; 0.002139; 0.000000; -0.000000; 0.000000; 0.000000 \
#; -0.000000; -0.002139; -0.000000; -0.000000; -0.000000; -0.000000 \
# ]
#metaData: qpt=[0.0000;0.0000;0.0000;841.227890 \
#; -0.040962; -0.081873; 0.017794; 0.000000; 0.000000; 0.000000 \
#; -0.040962; 0.081873; 0.017794; 0.000000; 0.000000; 0.000000 \
#; -0.040962; -0.081873; 0.017794; 0.000000; 0.000000; 0.000000 \
#; -0.040962; 0.081873; 0.017794; 0.000000; 0.000000; 0.000000 \
#; 0.113197; -0.000000; -0.056543; 0.000000; 0.000000; 0.000000 \
#; 0.113197; 0.000000; -0.056543; 0.000000; 0.000000; 0.000000 \
#; -0.026144; -0.087908; 0.017471; 0.000000; 0.000000; 0.000000 \
#; -0.026144; 0.087908; 0.017471; 0.000000; 0.000000; 0.000000 \
#; -0.026144; -0.087908; 0.017471; 0.000000; 0.000000; 0.000000 \
#; -0.026144; 0.087908; 0.017471; 0.000000; 0.000000; 0.000000 \
#; -0.121784; -0.023963; 0.097367; 0.000000; 0.000000; 0.000000 \
#; -0.121784; 0.023963; 0.097367; 0.000000; 0.000000; 0.000000 \
#; -0.121784; -0.023963; 0.097367; 0.000000; 0.000000; 0.000000 \
#; -0.121784; 0.023963; 0.097367; 0.000000; 0.000000; 0.000000 \
#; -0.114665; 0.028351; 0.072501; 0.000000; 0.000000; 0.000000 \
#; -0.114665; -0.028351; 0.072501; 0.000000; 0.000000; 0.000000 \
#; -0.114665; 0.028351; 0.072501; 0.000000; 0.000000; 0.000000 \
#; -0.114665; -0.028351; 0.072501; 0.000000; 0.000000; 0.000000 \
#; 0.126553; -0.000000; -0.092419; 0.000000; 0.000000; 0.000000 \
#; 0.126553; 0.000000; -0.092419; 0.000000; 0.000000; 0.000000 \
#; 0.067342; -0.000000; -0.055463; 0.000000; 0.000000; 0.000000 \
#; 0.067342; 0.000000; -0.055463; 0.000000; 0.000000; 0.000000 \
#; -0.000106; -0.000000; -0.000053; 0.000000; 0.000000; 0.000000 \
#; -0.000106; 0.000000; -0.000053; 0.000000; 0.000000; 0.000000 \
# ]
#metaData: qpt=[0.0000;0.0000;0.0000;841.892980 \
#; 0.041949; 0.082035; -0.016461; 0.000000; 0.000000; -0.000000 \
#; -0.041949; 0.082035; 0.016461; -0.000000; 0.000000; 0.000000 \
#; -0.041949; -0.082035; 0.016461; -0.000000; -0.000000; 0.000000 \
#; 0.041949; -0.082035; -0.016461; 0.000000; -0.000000; -0.000000 \
#; -0.114546; 0.000000; 0.053367; -0.000000; 0.000000; 0.000000 \
#; 0.114546; 0.000000; -0.053367; 0.000000; 0.000000; -0.000000 \
#; 0.025411; 0.084668; -0.015949; 0.000000; 0.000000; -0.000000 \
#; -0.025411; 0.084668; 0.015949; -0.000000; 0.000000; 0.000000 \
#; -0.025411; -0.084668; 0.015949; -0.000000; -0.000000; 0.000000 \
#; 0.025411; -0.084668; -0.015949; 0.000000; -0.000000; -0.000000 \
#; 0.125182; 0.023858; -0.100485; 0.000000; 0.000000; -0.000000 \
#; -0.125182; 0.023858; 0.100485; -0.000000; 0.000000; 0.000000 \
#; -0.125182; -0.023858; 0.100485; -0.000000; -0.000000; 0.000000 \
#; 0.125182; -0.023858; -0.100485; 0.000000; -0.000000; -0.000000 \
#; 0.108345; -0.030130; -0.070658; 0.000000; -0.000000; -0.000000 \
#; -0.108345; -0.030130; 0.070658; -0.000000; -0.000000; 0.000000 \
#; -0.108345; 0.030130; 0.070658; -0.000000; 0.000000; 0.000000 \
#; 0.108345; 0.030130; -0.070658; 0.000000; 0.000000; -0.000000 \
#; -0.131142; 0.000000; 0.097828; -0.000000; 0.000000; 0.000000 \
#; 0.131142; -0.000000; -0.097828; 0.000000; -0.000000; -0.000000 \
#; -0.058246; 0.000000; 0.051379; -0.000000; 0.000000; 0.000000 \
#; 0.058246; -0.000000; -0.051379; 0.000000; -0.000000; -0.000000 \
#; -0.000387; 0.000000; -0.000019; -0.000000; 0.000000; -0.000000 \
#; 0.000387; -0.000000; 0.000019; 0.000000; -0.000000; 0.000000 \
# ]
#metaData: qpt=[0.0000;0.0000;0.0000;882.899230 \
#; -0.020679; 0.004213; -0.036410; -0.000000; 0.000000; -0.000000 \
#; -0.020679; -0.004213; -0.036410; -0.000000; -0.000000; -0.000000 \
#; -0.020679; 0.004213; -0.036410; -0.000000; 0.000000; -0.000000 \
#; -0.020679; -0.004213; -0.036410; -0.000000; -0.000000; -0.000000 \
#; 0.038717; -0.000000; 0.098014; 0.000000; -0.000000; 0.000000 \
#; 0.038717; -0.000000; 0.098014; 0.000000; -0.000000; 0.000000 \
#; -0.052431; 0.020706; -0.107486; -0.000000; 0.000000; -0.000000 \
#; -0.052431; -0.020706; -0.107486; -0.000000; -0.000000; -0.000000 \
#; -0.052431; 0.020706; -0.107486; -0.000000; 0.000000; -0.000000 \
#; -0.052431; -0.020706; -0.107486; -0.000000; -0.000000; -0.000000 \
#; -0.034179; -0.120352; 0.076071; -0.000000; -0.000000; 0.000000 \
#; -0.034179; 0.120352; 0.076071; -0.000000; 0.000000; 0.000000 \
#; -0.034179; -0.120352; 0.076071; -0.000000; -0.000000; 0.000000 \
#; -0.034179; 0.120352; 0.076071; -0.000000; 0.000000; 0.000000 \
#; 0.151586; 0.098827; -0.017467; 0.000000; 0.000000; -0.000000 \
#; 0.151586; -0.098827; -0.017467; 0.000000; -0.000000; -0.000000 \
#; 0.151586; 0.098827; -0.017467; 0.000000; 0.000000; -0.000000 \
#; 0.151586; -0.098827; -0.017467; 0.000000; -0.000000; -0.000000 \
#; 0.190551; 0.000000; -0.260543; 0.000000; 0.000000; -0.000000 \
#; 0.190551; -0.000000; -0.260543; 0.000000; -0.000000; -0.000000 \
#; -0.295277; 0.000000; 0.095684; -0.000000; 0.000000; 0.000000 \
#; -0.295277; -0.000000; 0.095684; -0.000000; -0.000000; 0.000000 \
#; 0.000080; -0.000000; -0.000195; 0.000000; -0.000000; -0.000000 \
#; 0.000080; -0.000000; -0.000195; 0.000000; -0.000000; -0.000000 \
# ]
#metaData: qpt=[0.0000;0.0000;0.0000;883.434990 \
#; 0.020011; -0.006439; 0.037540; 0.000000; 0.000000; 0.000000 \
#; -0.020011; -0.006439; -0.037540; 0.000000; 0.000000; 0.000000 \
#; -0.020011; 0.006439; -0.037540; 0.000000; 0.000000; 0.000000 \
#; 0.020011; 0.006439; 0.037540; 0.000000; 0.000000; 0.000000 \
#; -0.036006; 0.000000; -0.099859; 0.000000; 0.000000; 0.000000 \
#; 0.036006; 0.000000; 0.099859; 0.000000; 0.000000; 0.000000 \
#; 0.047128; -0.024098; 0.101985; 0.000000; 0.000000; 0.000000 \
#; -0.047128; -0.024098; -0.101985; 0.000000; 0.000000; 0.000000 \
#; -0.047128; 0.024098; -0.101985; 0.000000; 0.000000; 0.000000 \
#; 0.047128; 0.024098; 0.101985; 0.000000; 0.000000; 0.000000 \
#; 0.036257; 0.116862; -0.078141; 0.000000; 0.000000; 0.000000 \
#; -0.036257; 0.116862; 0.078141; 0.000000; 0.000000; 0.000000 \
#; -0.036257; -0.116862; 0.078141; 0.000000; 0.000000; 0.000000 \
#; 0.036257; -0.116862; -0.078141; 0.000000; 0.000000; 0.000000 \
#; -0.161639; -0.088131; 0.024569; 0.000000; 0.000000; 0.000000 \
#; 0.161639; -0.088131; -0.024569; 0.000000; 0.000000; 0.000000 \
#; 0.161639; 0.088131; -0.024569; 0.000000; 0.000000; 0.000000 \
#; -0.161639; 0.088131; 0.024569; 0.000000; 0.000000; 0.000000 \
#; -0.186472; -0.000000; 0.256484; 0.000000; 0.000000; 0.000000 \
#; 0.186472; -0.000000; -0.256484; 0.000000; 0.000000; 0.000000 \
#; 0.296528; -0.000000; -0.097221; 0.000000; 0.000000; 0.000000 \
#; -0.296528; -0.000000; 0.097221; 0.000000; 0.000000; 0.000000 \
#; 0.000563; -0.000000; 0.000564; 0.000000; 0.000000; 0.000000 \
#; -0.000563; -0.000000; -0.000564; 0.000000; 0.000000; 0.000000 \
# ]
#metaData: qpt=[0.0000;0.0000;0.0000;955.307610 \
#; -0.010848; -0.005645; -0.031188; 0.000000; 0.000000; 0.000000 \
#; 0.010848; -0.005645; 0.031188; 0.000000; 0.000000; 0.000000 \
#; -0.010848; -0.005645; -0.031188; 0.000000; 0.000000; 0.000000 \
#; 0.010848; -0.005645; 0.031188; 0.000000; 0.000000; 0.000000 \
#; -0.000000; -0.017620; -0.000000; 0.000000; 0.000000; 0.000000 \
#; 0.000000; -0.017620; 0.000000; 0.000000; 0.000000; 0.000000 \
#; 0.020651; -0.000270; -0.005959; 0.000000; 0.000000; 0.000000 \
#; -0.020651; -0.000270; 0.005959; 0.000000; 0.000000; 0.000000 \
#; 0.020651; -0.000270; -0.005959; 0.000000; 0.000000; 0.000000 \
#; -0.020651; -0.000270; 0.005959; 0.000000; 0.000000; 0.000000 \
#; -0.159714; 0.117101; 0.125221; 0.000000; 0.000000; 0.000000 \
#; 0.159714; 0.117101; -0.125221; 0.000000; 0.000000; 0.000000 \
#; -0.159714; 0.117101; 0.125221; 0.000000; 0.000000; 0.000000 \
#; 0.159714; 0.117101; -0.125221; 0.000000; 0.000000; 0.000000 \
#; 0.124846; -0.043742; -0.057439; 0.000000; 0.000000; 0.000000 \
#; -0.124846; -0.043742; 0.057439; 0.000000; 0.000000; 0.000000 \
#; 0.124846; -0.043742; -0.057439; 0.000000; 0.000000; 0.000000 \
#; -0.124846; -0.043742; 0.057439; 0.000000; 0.000000; 0.000000 \
#; -0.000000; 0.467630; 0.000000; 0.000000; 0.000000; 0.000000 \
#; 0.000000; 0.467630; -0.000000; 0.000000; 0.000000; 0.000000 \
#; 0.000000; -0.312526; -0.000000; 0.000000; 0.000000; 0.000000 \
#; -0.000000; -0.312526; 0.000000; 0.000000; 0.000000; 0.000000 \
#; 0.000000; 0.000226; 0.000000; 0.000000; 0.000000; 0.000000 \
#; 0.000000; 0.000226; -0.000000; 0.000000; 0.000000; 0.000000 \
# ]
#metaData: qpt=[0.0000;0.0000;0.0000;956.826860 \
#; -0.010283; -0.004116; -0.030305; -0.000000; -0.000000; -0.000000 \
#; -0.010283; 0.004116; -0.030305; -0.000000; 0.000000; -0.000000 \
#; 0.010283; 0.004116; 0.030305; 0.000000; 0.000000; 0.000000 \
#; 0.010283; -0.004116; 0.030305; 0.000000; -0.000000; 0.000000 \
#; -0.000000; -0.015353; -0.000000; -0.000000; -0.000000; -0.000000 \
#; 0.000000; 0.015353; -0.000000; 0.000000; 0.000000; -0.000000 \
#; 0.018285; 0.001679; -0.006405; 0.000000; 0.000000; -0.000000 \
#; 0.018285; -0.001679; -0.006405; 0.000000; -0.000000; -0.000000 \
#; -0.018285; -0.001679; 0.006405; -0.000000; -0.000000; 0.000000 \
#; -0.018285; 0.001679; 0.006405; -0.000000; 0.000000; 0.000000 \
#; -0.157727; 0.112689; 0.125650; -0.000000; 0.000000; 0.000000 \
#; -0.157727; -0.112689; 0.125650; -0.000000; -0.000000; 0.000000 \
#; 0.157727; -0.112689; -0.125650; 0.000000; -0.000000; -0.000000 \
#; 0.157727; 0.112689; -0.125650; 0.000000; 0.000000; -0.000000 \
#; 0.129539; -0.053364; -0.060901; 0.000000; -0.000000; -0.000000 \
#; 0.129539; 0.053364; -0.060901; 0.000000; 0.000000; -0.000000 \
#; -0.129539; 0.053364; 0.060901; -0.000000; 0.000000; 0.000000 \
#; -0.129539; -0.053364; 0.060901; -0.000000; -0.000000; 0.000000 \
#; -0.000000; 0.455924; 0.000000; -0.000000; 0.000000; 0.000000 \
#; 0.000000; -0.455924; -0.000000; 0.000000; -0.000000; -0.000000 \
#; 0.000000; -0.330443; -0.000000; 0.000000; -0.000000; -0.000000 \
#; -0.000000; 0.330443; -0.000000; -0.000000; 0.000000; -0.000000 \
#; -0.000000; -0.000270; -0.000000; -0.000000; -0.000000; -0.000000 \
#; 0.000000; 0.000270; 0.000000; 0.000000; 0.000000; 0.000000 \
# ]
#metaData: qpt=[0.0000;0.0000;0.0000;991.399700 \
#; 0.022844; -0.020205; -0.003309; 0.000000; -0.000000; -0.000000 \
#; -0.022844; -0.020205; 0.003309; -0.000000; -0.000000; 0.000000 \
#; 0.022844; -0.020205; -0.003309; 0.000000; -0.000000; -0.000000 \
#; -0.022844; -0.020205; 0.003309; -0.000000; -0.000000; 0.000000 \
#; -0.000000; -0.071571; 0.000000; -0.000000; -0.000000; 0.000000 \
#; 0.000000; -0.071571; 0.000000; 0.000000; -0.000000; 0.000000 \
#; 0.031795; -0.046655; -0.029295; 0.000000; -0.000000; -0.000000 \
#; -0.031795; -0.046655; 0.029295; -0.000000; -0.000000; 0.000000 \
#; 0.031795; -0.046655; -0.029295; 0.000000; -0.000000; -0.000000 \
#; -0.031795; -0.046655; 0.029295; -0.000000; -0.000000; 0.000000 \
#; -0.051122; 0.137328; 0.013372; -0.000000; 0.000000; 0.000000 \
#; 0.051122; 0.137328; -0.013372; 0.000000; 0.000000; -0.000000 \
#; -0.051122; 0.137328; 0.013372; -0.000000; 0.000000; 0.000000 \
#; 0.051122; 0.137328; -0.013372; 0.000000; 0.000000; -0.000000 \
#; -0.143608; 0.166112; 0.077077; -0.000000; 0.000000; 0.000000 \
#; 0.143608; 0.166112; -0.077077; 0.000000; 0.000000; -0.000000 \
#; -0.143608; 0.166112; 0.077077; -0.000000; 0.000000; 0.000000 \
#; 0.143608; 0.166112; -0.077077; 0.000000; 0.000000; -0.000000 \
#; -0.000000; 0.273345; 0.000000; -0.000000; 0.000000; 0.000000 \
#; 0.000000; 0.273345; -0.000000; 0.000000; 0.000000; -0.000000 \
#; 0.000000; 0.431882; 0.000000; 0.000000; 0.000000; 0.000000 \
#; 0.000000; 0.431882; 0.000000; 0.000000; 0.000000; 0.000000 \
#; 0.000000; -0.000456; 0.000000; 0.000000; -0.000000; 0.000000 \
#; -0.000000; -0.000456; 0.000000; -0.000000; -0.000000; 0.000000 \
# ]
#metaData: qpt=[0.0000;0.0000;0.0000;999.494480 \
#; -0.022754; 0.015746; 0.004576; -0.000000; 0.000000; 0.000000 \
#; -0.022754; -0.015746; 0.004576; -0.000000; -0.000000; 0.000000 \
#; 0.022754; -0.015746; -0.004576; 0.000000; -0.000000; -0.000000 \
#; 0.022754; 0.015746; -0.004576; 0.000000; 0.000000; -0.000000 \
#; 0.000000; 0.075171; 0.000000; 0.000000; 0.000000; 0.000000 \
#; 0.000000; -0.075171; 0.000000; 0.000000; -0.000000; 0.000000 \
#; -0.032451; 0.050707; 0.025003; -0.000000; 0.000000; 0.000000 \
#; -0.032451; -0.050707; 0.025003; -0.000000; -0.000000; 0.000000 \
#; 0.032451; -0.050707; -0.025003; 0.000000; -0.000000; -0.000000 \
#; 0.032451; 0.050707; -0.025003; 0.000000; 0.000000; -0.000000 \
#; 0.056209; -0.133025; -0.022532; 0.000000; -0.000000; -0.000000 \
#; 0.056209; 0.133025; -0.022532; 0.000000; 0.000000; -0.000000 \
#; -0.056209; 0.133025; 0.022532; -0.000000; 0.000000; 0.000000 \
#; -0.056209; -0.133025; 0.022532; -0.000000; -0.000000; 0.000000 \
#; 0.134433; -0.149961; -0.068707; 0.000000; -0.000000; -0.000000 \
#; 0.134433; 0.149961; -0.068707; 0.000000; 0.000000; -0.000000 \
#; -0.134433; 0.149961; 0.068707; -0.000000; 0.000000; 0.000000 \
#; -0.134433; -0.149961; 0.068707; -0.000000; -0.000000; 0.000000 \
#; 0.000000; -0.298258; 0.000000; 0.000000; -0.000000; 0.000000 \
#; 0.000000; 0.298258; -0.000000; 0.000000; 0.000000; -0.000000 \
#; 0.000000; -0.433371; 0.000000; 0.000000; -0.000000; 0.000000 \
#; -0.000000; 0.433371; 0.000000; -0.000000; 0.000000; 0.000000 \
#; -0.000000; -0.001100; 0.000000; -0.000000; -0.000000; 0.000000 \
#; -0.000000; 0.001100; 0.000000; -0.000000; 0.000000; 0.000000 \
# ]
#metaData: qpt=[0.0000;0.0000;0.0000;1002.326330 \
#; -0.015170; 0.000900; -0.031719; 0.000000; 0.000000; 0.000000 \
#; 0.015170; 0.000900; 0.031719; 0.000000; 0.000000; 0.000000 \
#; 0.015170; -0.000900; 0.031719; 0.000000; 0.000000; 0.000000 \
#; -0.015170; -0.000900; -0.031719; 0.000000; 0.000000; 0.000000 \
#; 0.001048; -0.000000; 0.005189; 0.000000; 0.000000; 0.000000 \
#; -0.001048; 0.000000; -0.005189; 0.000000; 0.000000; 0.000000 \
#; 0.168689; 0.010122; 0.269220; 0.000000; 0.000000; 0.000000 \
#; -0.168689; 0.010122; -0.269220; 0.000000; 0.000000; 0.000000 \
#; -0.168689; -0.010122; -0.269220; 0.000000; 0.000000; 0.000000 \
#; 0.168689; -0.010122; 0.269220; 0.000000; 0.000000; 0.000000 \
#; -0.175096; 0.136560; 0.133891; 0.000000; 0.000000; 0.000000 \
#; 0.175096; 0.136560; -0.133891; 0.000000; 0.000000; 0.000000 \
#; 0.175096; -0.136560; -0.133891; 0.000000; 0.000000; 0.000000 \
#; -0.175096; -0.136560; 0.133891; 0.000000; 0.000000; 0.000000 \
#; 0.176350; -0.155843; -0.103697; 0.000000; 0.000000; 0.000000 \
#; -0.176350; -0.155843; 0.103697; 0.000000; 0.000000; 0.000000 \
#; -0.176350; 0.155843; 0.103697; 0.000000; 0.000000; 0.000000 \
#; 0.176350; 0.155843; -0.103697; 0.000000; 0.000000; 0.000000 \
#; 0.005086; 0.000000; 0.005682; 0.000000; 0.000000; 0.000000 \
#; -0.005086; -0.000000; -0.005682; 0.000000; 0.000000; 0.000000 \
#; 0.015226; 0.000000; 0.009145; 0.000000; 0.000000; 0.000000 \
#; -0.015226; -0.000000; -0.009145; 0.000000; 0.000000; 0.000000 \
#; 0.001107; 0.000000; -0.000149; 0.000000; 0.000000; 0.000000 \
#; -0.001107; -0.000000; 0.000149; 0.000000; 0.000000; 0.000000 \
# ]
#metaData: qpt=[0.0000;0.0000;0.0000;1002.330090 \
#; -0.016857; -0.000200; -0.032980; -0.000000; -0.000000; -0.000000 \
#; -0.016857; 0.000200; -0.032980; -0.000000; 0.000000; -0.000000 \
#; -0.016857; -0.000200; -0.032980; -0.000000; -0.000000; -0.000000 \
#; -0.016857; 0.000200; -0.032980; -0.000000; 0.000000; -0.000000 \
#; 0.003246; -0.000000; 0.007150; 0.000000; -0.000000; 0.000000 \
#; 0.003246; 0.000000; 0.007150; 0.000000; 0.000000; 0.000000 \
#; 0.166134; 0.007370; 0.269290; 0.000000; 0.000000; 0.000000 \
#; 0.166134; -0.007370; 0.269290; 0.000000; -0.000000; 0.000000 \
#; 0.166134; 0.007370; 0.269290; 0.000000; 0.000000; 0.000000 \
#; 0.166134; -0.007370; 0.269290; 0.000000; -0.000000; 0.000000 \
#; -0.176416; 0.132295; 0.133560; -0.000000; 0.000000; 0.000000 \
#; -0.176416; -0.132295; 0.133560; -0.000000; -0.000000; 0.000000 \
#; -0.176416; 0.132295; 0.133560; -0.000000; 0.000000; 0.000000 \
#; -0.176416; -0.132295; 0.133560; -0.000000; -0.000000; 0.000000 \
#; 0.184795; -0.146039; -0.103419; 0.000000; -0.000000; -0.000000 \
#; 0.184795; 0.146039; -0.103419; 0.000000; 0.000000; -0.000000 \
#; 0.184795; -0.146039; -0.103419; 0.000000; -0.000000; -0.000000 \
#; 0.184795; 0.146039; -0.103419; 0.000000; 0.000000; -0.000000 \
#; 0.011783; 0.000000; -0.001120; 0.000000; 0.000000; -0.000000 \
#; 0.011783; -0.000000; -0.001120; 0.000000; -0.000000; -0.000000 \
#; 0.006883; 0.000000; 0.011697; 0.000000; 0.000000; 0.000000 \
#; 0.006883; -0.000000; 0.011697; 0.000000; -0.000000; 0.000000 \
#; -0.001060; 0.000000; 0.000548; -0.000000; 0.000000; 0.000000 \
#; -0.001060; -0.000000; 0.000548; -0.000000; -0.000000; 0.000000 \
# ]
#metaData: qpt=[0.0000;0.0000;0.0000;1085.655150 \
#; 0.007972; 0.003000; 0.002457; 0.000000; 0.000000; 0.000000 \
#; -0.007972; 0.003000; -0.002457; 0.000000; 0.000000; 0.000000 \
#; 0.007972; 0.003000; 0.002457; 0.000000; 0.000000; 0.000000 \
#; -0.007972; 0.003000; -0.002457; 0.000000; 0.000000; 0.000000 \
#; 0.000000; -0.001870; -0.000000; 0.000000; 0.000000; 0.000000 \
#; -0.000000; -0.001870; 0.000000; 0.000000; 0.000000; 0.000000 \
#; 0.176454; 0.001756; 0.290169; 0.000000; 0.000000; 0.000000 \
#; -0.176454; 0.001756; -0.290169; 0.000000; 0.000000; 0.000000 \
#; 0.176454; 0.001756; 0.290169; 0.000000; 0.000000; 0.000000 \
#; -0.176454; 0.001756; -0.290169; 0.000000; 0.000000; 0.000000 \
#; -0.116541; 0.160382; 0.094907; 0.000000; 0.000000; 0.000000 \
#; 0.116541; 0.160382; -0.094907; 0.000000; 0.000000; 0.000000 \
#; -0.116541; 0.160382; 0.094907; 0.000000; 0.000000; 0.000000 \
#; 0.116541; 0.160382; -0.094907; 0.000000; 0.000000; 0.000000 \
#; 0.068543; -0.197518; -0.073737; 0.000000; 0.000000; 0.000000 \
#; -0.068543; -0.197518; 0.073737; 0.000000; 0.000000; 0.000000 \
#; 0.068543; -0.197518; -0.073737; 0.000000; 0.000000; 0.000000 \
#; -0.068543; -0.197518; 0.073737; 0.000000; 0.000000; 0.000000 \
#; -0.000000; -0.169241; 0.000000; 0.000000; 0.000000; 0.000000 \
#; -0.000000; -0.169241; 0.000000; 0.000000; 0.000000; 0.000000 \
#; -0.000000; 0.200301; 0.000000; 0.000000; 0.000000; 0.000000 \
#; 0.000000; 0.200301; -0.000000; 0.000000; 0.000000; 0.000000 \
#; -0.000000; -0.000119; 0.000000; 0.000000; 0.000000; 0.000000 \
#; -0.000000; -0.000119; -0.000000; 0.000000; 0.000000; 0.000000 \
# ]
#metaData: qpt=[0.0000;0.0000;0.0000;1091.229770 \
#; 0.007714; 0.004253; 0.003294; 0.000000; 0.000000; 0.000000 \
#; 0.007714; -0.004253; 0.003294; 0.000000; 0.000000; 0.000000 \
#; -0.007714; -0.004253; -0.003294; 0.000000; 0.000000; 0.000000 \
#; -0.007714; 0.004253; -0.003294; 0.000000; 0.000000; 0.000000 \
#; 0.000000; -0.000073; -0.000000; 0.000000; 0.000000; 0.000000 \
#; 0.000000; 0.000073; -0.000000; 0.000000; 0.000000; 0.000000 \
#; 0.176274; 0.003555; 0.288226; 0.000000; 0.000000; 0.000000 \
#; 0.176274; -0.003555; 0.288226; 0.000000; 0.000000; 0.000000 \
#; -0.176274; -0.003555; -0.288226; 0.000000; 0.000000; 0.000000 \
#; -0.176274; 0.003555; -0.288226; 0.000000; 0.000000; 0.000000 \
#; -0.115784; 0.155503; 0.098392; 0.000000; 0.000000; 0.000000 \
#; -0.115784; -0.155503; 0.098392; 0.000000; 0.000000; 0.000000 \
#; 0.115784; -0.155503; -0.098392; 0.000000; 0.000000; 0.000000 \
#; 0.115784; 0.155503; -0.098392; 0.000000; 0.000000; 0.000000 \
#; 0.062168; -0.207240; -0.074333; 0.000000; 0.000000; 0.000000 \
#; 0.062168; 0.207240; -0.074333; 0.000000; 0.000000; 0.000000 \
#; -0.062168; 0.207240; 0.074333; 0.000000; 0.000000; 0.000000 \
#; -0.062168; -0.207240; 0.074333; 0.000000; 0.000000; 0.000000 \
#; -0.000000; -0.172791; 0.000000; 0.000000; 0.000000; 0.000000 \
#; -0.000000; 0.172791; 0.000000; 0.000000; 0.000000; 0.000000 \
#; -0.000000; 0.191757; -0.000000; 0.000000; 0.000000; 0.000000 \
#; -0.000000; -0.191757; -0.000000; 0.000000; 0.000000; 0.000000 \
#; -0.000000; -0.000788; -0.000000; 0.000000; 0.000000; 0.000000 \
#; -0.000000; 0.000788; 0.000000; 0.000000; 0.000000; 0.000000 \
# ]
#metaData: qpt=[0.0000;0.0000;0.0000;1166.750010 \
#; 0.029157; 0.035629; -0.020164; 0.000000; 0.000000; -0.000000 \
#; -0.029157; 0.035629; 0.020164; -0.000000; 0.000000; 0.000000 \
#; 0.029157; 0.035629; -0.020164; 0.000000; 0.000000; -0.000000 \
#; -0.029157; 0.035629; 0.020164; -0.000000; 0.000000; 0.000000 \
#; -0.000000; -0.000406; 0.000000; -0.000000; -0.000000; 0.000000 \
#; -0.000000; -0.000406; 0.000000; -0.000000; -0.000000; 0.000000 \
#; -0.026148; -0.062204; -0.021033; -0.000000; -0.000000; -0.000000 \
#; 0.026148; -0.062204; 0.021033; 0.000000; -0.000000; 0.000000 \
#; -0.026148; -0.062204; -0.021033; -0.000000; -0.000000; -0.000000 \
#; 0.026148; -0.062204; 0.021033; 0.000000; -0.000000; 0.000000 \
#; -0.055313; -0.225529; 0.260683; -0.000000; -0.000000; 0.000000 \
#; 0.055313; -0.225529; -0.260683; 0.000000; -0.000000; -0.000000 \
#; -0.055313; -0.225529; 0.260683; -0.000000; -0.000000; 0.000000 \
#; 0.055313; -0.225529; -0.260683; 0.000000; -0.000000; -0.000000 \
#; -0.262365; -0.146664; -0.046889; -0.000000; -0.000000; -0.000000 \
#; 0.262365; -0.146664; 0.046889; 0.000000; -0.000000; 0.000000 \
#; -0.262365; -0.146664; -0.046889; -0.000000; -0.000000; -0.000000 \
#; 0.262365; -0.146664; 0.046889; 0.000000; -0.000000; 0.000000 \
#; 0.000000; 0.049325; -0.000000; 0.000000; 0.000000; -0.000000 \
#; 0.000000; 0.049325; -0.000000; 0.000000; 0.000000; -0.000000 \
#; 0.000000; 0.024278; 0.000000; 0.000000; 0.000000; 0.000000 \
#; 0.000000; 0.024278; 0.000000; 0.000000; 0.000000; 0.000000 \
#; 0.000000; 0.000908; 0.000000; 0.000000; 0.000000; 0.000000 \
#; -0.000000; 0.000908; 0.000000; -0.000000; 0.000000; 0.000000 \
# ]
#metaData: qpt=[0.0000;0.0000;0.0000;1167.108140 \
#; -0.014778; -0.020707; 0.010943; -0.000000; -0.000000; 0.000000 \
#; -0.014778; 0.020707; 0.010943; -0.000000; 0.000000; 0.000000 \
#; -0.014778; -0.020707; 0.010943; -0.000000; -0.000000; 0.000000 \
#; -0.014778; 0.020707; 0.010943; -0.000000; 0.000000; 0.000000 \
#; -0.049152; 0.000000; 0.027050; -0.000000; 0.000000; 0.000000 \
#; -0.049152; 0.000000; 0.027050; -0.000000; 0.000000; 0.000000 \
#; 0.036413; 0.060258; -0.020544; 0.000000; 0.000000; -0.000000 \
#; 0.036413; -0.060258; -0.020544; 0.000000; -0.000000; -0.000000 \
#; 0.036413; 0.060258; -0.020544; 0.000000; 0.000000; -0.000000 \
#; 0.036413; -0.060258; -0.020544; 0.000000; -0.000000; -0.000000 \
#; 0.013518; 0.130941; -0.118171; 0.000000; 0.000000; -0.000000 \
#; 0.013518; -0.130941; -0.118171; 0.000000; -0.000000; -0.000000 \
#; 0.013518; 0.130941; -0.118171; 0.000000; 0.000000; -0.000000 \
#; 0.013518; -0.130941; -0.118171; 0.000000; -0.000000; -0.000000 \
#; 0.094850; 0.104447; 0.037939; 0.000000; 0.000000; 0.000000 \
#; 0.094850; -0.104447; 0.037939; 0.000000; -0.000000; 0.000000 \
#; 0.094850; 0.104447; 0.037939; 0.000000; 0.000000; 0.000000 \
#; 0.094850; -0.104447; 0.037939; 0.000000; -0.000000; 0.000000 \
#; 0.133999; -0.000000; -0.362263; 0.000000; -0.000000; -0.000000 \
#; 0.133999; -0.000000; -0.362263; 0.000000; -0.000000; -0.000000 \
#; 0.424940; -0.000000; 0.006815; 0.000000; -0.000000; 0.000000 \
#; 0.424940; -0.000000; 0.006815; 0.000000; -0.000000; 0.000000 \
#; -0.000114; -0.000000; 0.000829; -0.000000; -0.000000; 0.000000 \
#; -0.000114; -0.000000; 0.000829; -0.000000; -0.000000; 0.000000 \
# ]
#metaData: qpt=[0.0000;0.0000;0.0000;1167.814680 \
#; -0.013085; -0.018875; 0.009813; -0.000000; -0.000000; 0.000000 \
#; 0.013085; -0.018875; -0.009813; 0.000000; -0.000000; -0.000000 \
#; 0.013085; 0.018875; -0.009813; 0.000000; 0.000000; -0.000000 \
#; -0.013085; 0.018875; 0.009813; -0.000000; 0.000000; 0.000000 \
#; -0.050838; -0.000000; 0.028476; -0.000000; -0.000000; 0.000000 \
#; 0.050838; 0.000000; -0.028476; 0.000000; 0.000000; -0.000000 \
#; 0.036864; 0.058803; -0.019570; 0.000000; 0.000000; -0.000000 \
#; -0.036864; 0.058803; 0.019570; -0.000000; 0.000000; 0.000000 \
#; -0.036864; -0.058803; 0.019570; -0.000000; -0.000000; 0.000000 \
#; 0.036864; -0.058803; -0.019570; 0.000000; -0.000000; -0.000000 \
#; 0.010040; 0.120151; -0.105110; 0.000000; 0.000000; -0.000000 \
#; -0.010040; 0.120151; 0.105110; -0.000000; 0.000000; 0.000000 \
#; -0.010040; -0.120151; 0.105110; -0.000000; -0.000000; 0.000000 \
#; 0.010040; -0.120151; -0.105110; 0.000000; -0.000000; -0.000000 \
#; 0.084621; 0.097506; 0.034925; 0.000000; 0.000000; 0.000000 \
#; -0.084621; 0.097506; -0.034925; -0.000000; 0.000000; -0.000000 \
#; -0.084621; -0.097506; -0.034925; -0.000000; -0.000000; -0.000000 \
#; 0.084621; -0.097506; 0.034925; 0.000000; -0.000000; 0.000000 \
#; 0.138239; -0.000000; -0.373554; 0.000000; -0.000000; -0.000000 \
#; -0.138239; -0.000000; 0.373554; -0.000000; -0.000000; 0.000000 \
#; 0.436112; -0.000000; 0.008307; 0.000000; -0.000000; 0.000000 \
#; -0.436112; -0.000000; -0.008307; -0.000000; -0.000000; -0.000000 \
#; 0.000316; -0.000000; -0.000705; 0.000000; -0.000000; -0.000000 \
#; -0.000316; -0.000000; 0.000705; -0.000000; -0.000000; 0.000000 \
# ]
#metaData: qpt=[0.0000;0.0000;0.0000;1174.837550 \
#; 0.029058; 0.033338; -0.019948; 0.000000; 0.000000; 0.000000 \
#; 0.029058; -0.033338; -0.019948; 0.000000; 0.000000; 0.000000 \
#; -0.029058; -0.033338; 0.019948; 0.000000; 0.000000; 0.000000 \
#; -0.029058; 0.033338; 0.019948; 0.000000; 0.000000; 0.000000 \
#; 0.000000; 0.003354; -0.000000; 0.000000; 0.000000; 0.000000 \
#; 0.000000; -0.003354; -0.000000; 0.000000; 0.000000; 0.000000 \
#; -0.027529; -0.052599; -0.030636; 0.000000; 0.000000; 0.000000 \
#; -0.027529; 0.052599; -0.030636; 0.000000; 0.000000; 0.000000 \
#; 0.027529; 0.052599; 0.030636; 0.000000; 0.000000; 0.000000 \
#; 0.027529; -0.052599; 0.030636; 0.000000; 0.000000; 0.000000 \
#; -0.054949; -0.226167; 0.261937; 0.000000; 0.000000; 0.000000 \
#; -0.054949; 0.226167; 0.261937; 0.000000; 0.000000; 0.000000 \
#; 0.054949; 0.226167; -0.261937; 0.000000; 0.000000; 0.000000 \
#; 0.054949; -0.226167; -0.261937; 0.000000; 0.000000; 0.000000 \
#; -0.269007; -0.143079; -0.045261; 0.000000; 0.000000; 0.000000 \
#; -0.269007; 0.143079; -0.045261; 0.000000; 0.000000; 0.000000 \
#; 0.269007; 0.143079; 0.045261; 0.000000; 0.000000; 0.000000 \
#; 0.269007; -0.143079; 0.045261; 0.000000; 0.000000; 0.000000 \
#; -0.000000; 0.034275; 0.000000; 0.000000; 0.000000; 0.000000 \
#; -0.000000; -0.034275; 0.000000; 0.000000; 0.000000; 0.000000 \
#; -0.000000; 0.003576; -0.000000; 0.000000; 0.000000; 0.000000 \
#; -0.000000; -0.003576; -0.000000; 0.000000; 0.000000; 0.000000 \
#; 0.000000; -0.000778; 0.000000; 0.000000; 0.000000; 0.000000 \
#; 0.000000; 0.000778; -0.000000; 0.000000; 0.000000; 0.000000 \
# ]
#metaData: qpt=[0.0000;0.0000;0.0000;1194.110320 \
#; 0.030500; 0.032964; -0.018121; 0.000000; 0.000000; 0.000000 \
#; 0.030500; -0.032964; -0.018121; 0.000000; 0.000000; 0.000000 \
#; 0.030500; 0.032964; -0.018121; 0.000000; 0.000000; 0.000000 \
#; 0.030500; -0.032964; -0.018121; 0.000000; 0.000000; 0.000000 \
#; -0.035543; 0.000000; 0.022252; 0.000000; 0.000000; 0.000000 \
#; -0.035543; -0.000000; 0.022252; 0.000000; 0.000000; 0.000000 \
#; 0.000881; -0.013695; -0.007380; 0.000000; 0.000000; 0.000000 \
#; 0.000881; 0.013695; -0.007380; 0.000000; 0.000000; 0.000000 \
#; 0.000881; -0.013695; -0.007380; 0.000000; 0.000000; 0.000000 \
#; 0.000881; 0.013695; -0.007380; 0.000000; 0.000000; 0.000000 \
#; -0.050332; -0.177418; 0.233756; 0.000000; 0.000000; 0.000000 \
#; -0.050332; 0.177418; 0.233756; 0.000000; 0.000000; 0.000000 \
#; -0.050332; -0.177418; 0.233756; 0.000000; 0.000000; 0.000000 \
#; -0.050332; 0.177418; 0.233756; 0.000000; 0.000000; 0.000000 \
#; -0.228560; -0.136917; -0.049063; 0.000000; 0.000000; 0.000000 \
#; -0.228560; 0.136917; -0.049063; 0.000000; 0.000000; 0.000000 \
#; -0.228560; -0.136917; -0.049063; 0.000000; 0.000000; 0.000000 \
#; -0.228560; 0.136917; -0.049063; 0.000000; 0.000000; 0.000000 \
#; 0.066511; 0.000000; -0.207960; 0.000000; 0.000000; 0.000000 \
#; 0.066511; -0.000000; -0.207960; 0.000000; 0.000000; 0.000000 \
#; 0.233078; 0.000000; 0.018112; 0.000000; 0.000000; 0.000000 \
#; 0.233078; -0.000000; 0.018112; 0.000000; 0.000000; 0.000000 \
#; -0.000427; -0.000000; -0.000380; 0.000000; 0.000000; 0.000000 \
#; -0.000427; 0.000000; -0.000380; 0.000000; 0.000000; 0.000000 \
# ]
#metaData: qpt=[0.0000;0.0000;0.0000;1195.519480 \
#; -0.031174; -0.034130; 0.017953; -0.000000; -0.000000; 0.000000 \
#; 0.031174; -0.034130; -0.017953; 0.000000; -0.000000; -0.000000 \
#; 0.031174; 0.034130; -0.017953; 0.000000; 0.000000; -0.000000 \
#; -0.031174; 0.034130; 0.017953; -0.000000; 0.000000; 0.000000 \
#; 0.032516; -0.000000; -0.020307; 0.000000; -0.000000; -0.000000 \
#; -0.032516; -0.000000; 0.020307; -0.000000; -0.000000; 0.000000 \
#; 0.008682; 0.025549; 0.008678; 0.000000; 0.000000; 0.000000 \
#; -0.008682; 0.025549; -0.008678; -0.000000; 0.000000; -0.000000 \
#; -0.008682; -0.025549; -0.008678; -0.000000; -0.000000; -0.000000 \
#; 0.008682; -0.025549; 0.008678; 0.000000; -0.000000; 0.000000 \
#; 0.047926; 0.184772; -0.236663; 0.000000; 0.000000; -0.000000 \
#; -0.047926; 0.184772; 0.236663; -0.000000; 0.000000; 0.000000 \
#; -0.047926; -0.184772; 0.236663; -0.000000; -0.000000; 0.000000 \
#; 0.047926; -0.184772; -0.236663; 0.000000; -0.000000; -0.000000 \
#; 0.234538; 0.143192; 0.050230; 0.000000; 0.000000; 0.000000 \
#; -0.234538; 0.143192; -0.050230; -0.000000; 0.000000; -0.000000 \
#; -0.234538; -0.143192; -0.050230; -0.000000; -0.000000; -0.000000 \
#; 0.234538; -0.143192; 0.050230; 0.000000; -0.000000; 0.000000 \
#; -0.060117; 0.000000; 0.190210; -0.000000; 0.000000; 0.000000 \
#; 0.060117; 0.000000; -0.190210; 0.000000; 0.000000; -0.000000 \
#; -0.212045; -0.000000; -0.015425; -0.000000; -0.000000; -0.000000 \
#; 0.212045; 0.000000; 0.015425; 0.000000; 0.000000; 0.000000 \
#; -0.000282; -0.000000; -0.000281; -0.000000; -0.000000; -0.000000 \
#; 0.000282; 0.000000; 0.000281; 0.000000; 0.000000; 0.000000 \
# ]
#metaData: qpt=[0.0000;0.0000;0.0000;1248.602000 \
#; 0.003792; -0.027076; -0.002408; 0.000000; 0.000000; 0.000000 \
#; -0.003792; -0.027076; 0.002408; 0.000000; 0.000000; 0.000000 \
#; 0.003792; -0.027076; -0.002408; 0.000000; 0.000000; 0.000000 \
#; -0.003792; -0.027076; 0.002408; 0.000000; 0.000000; 0.000000 \
#; 0.000000; -0.006259; -0.000000; 0.000000; 0.000000; 0.000000 \
#; 0.000000; -0.006259; -0.000000; 0.000000; 0.000000; 0.000000 \
#; 0.194832; 0.346002; -0.124716; 0.000000; 0.000000; 0.000000 \
#; -0.194832; 0.346002; 0.124716; 0.000000; 0.000000; 0.000000 \
#; 0.194832; 0.346002; -0.124716; 0.000000; 0.000000; 0.000000 \
#; -0.194832; 0.346002; 0.124716; 0.000000; 0.000000; 0.000000 \
#; -0.087468; 0.057721; 0.090675; 0.000000; 0.000000; 0.000000 \
#; 0.087468; 0.057721; -0.090675; 0.000000; 0.000000; 0.000000 \
#; -0.087468; 0.057721; 0.090675; 0.000000; 0.000000; 0.000000 \
#; 0.087468; 0.057721; -0.090675; 0.000000; 0.000000; 0.000000 \
#; -0.134681; 0.071728; 0.043076; 0.000000; 0.000000; 0.000000 \
#; 0.134681; 0.071728; -0.043076; 0.000000; 0.000000; 0.000000 \
#; -0.134681; 0.071728; 0.043076; 0.000000; 0.000000; 0.000000 \
#; 0.134681; 0.071728; -0.043076; 0.000000; 0.000000; 0.000000 \
#; -0.000000; -0.162177; 0.000000; 0.000000; 0.000000; 0.000000 \
#; 0.000000; -0.162177; -0.000000; 0.000000; 0.000000; 0.000000 \
#; -0.000000; -0.134355; -0.000000; 0.000000; 0.000000; 0.000000 \
#; 0.000000; -0.134355; 0.000000; 0.000000; 0.000000; 0.000000 \
#; 0.000000; -0.000167; 0.000000; 0.000000; 0.000000; 0.000000 \
#; 0.000000; -0.000167; -0.000000; 0.000000; 0.000000; 0.000000 \
# ]
#metaData: qpt=[0.0000;0.0000;0.0000;1253.173330 \
#; -0.003287; 0.027450; 0.001836; 0.000000; 0.000000; 0.000000 \
#; -0.003287; -0.027450; 0.001836; 0.000000; 0.000000; 0.000000 \
#; 0.003287; -0.027450; -0.001836; 0.000000; 0.000000; 0.000000 \
#; 0.003287; 0.027450; -0.001836; 0.000000; 0.000000; 0.000000 \
#; 0.000000; 0.009318; -0.000000; 0.000000; 0.000000; 0.000000 \
#; -0.000000; -0.009318; 0.000000; 0.000000; 0.000000; 0.000000 \
#; -0.196676; -0.349466; 0.127139; 0.000000; 0.000000; 0.000000 \
#; -0.196676; 0.349466; 0.127139; 0.000000; 0.000000; 0.000000 \
#; 0.196676; 0.349466; -0.127139; 0.000000; 0.000000; 0.000000 \
#; 0.196676; -0.349466; -0.127139; 0.000000; 0.000000; 0.000000 \
#; 0.086223; -0.067069; -0.080023; 0.000000; 0.000000; 0.000000 \
#; 0.086223; 0.067069; -0.080023; 0.000000; 0.000000; 0.000000 \
#; -0.086223; 0.067069; 0.080023; 0.000000; 0.000000; 0.000000 \
#; -0.086223; -0.067069; 0.080023; 0.000000; 0.000000; 0.000000 \
#; 0.127740; -0.079850; -0.047584; 0.000000; 0.000000; 0.000000 \
#; 0.127740; 0.079850; -0.047584; 0.000000; 0.000000; 0.000000 \
#; -0.127740; 0.079850; 0.047584; 0.000000; 0.000000; 0.000000 \
#; -0.127740; -0.079850; 0.047584; 0.000000; 0.000000; 0.000000 \
#; -0.000000; 0.152705; 0.000000; 0.000000; 0.000000; 0.000000 \
#; -0.000000; -0.152705; -0.000000; 0.000000; 0.000000; 0.000000 \
#; -0.000000; 0.121648; -0.000000; 0.000000; 0.000000; 0.000000 \
#; 0.000000; -0.121648; 0.000000; 0.000000; 0.000000; 0.000000 \
#; -0.000000; -0.000922; 0.000000; 0.000000; 0.000000; 0.000000 \
#; 0.000000; 0.000922; 0.000000; 0.000000; 0.000000; 0.000000 \
# ]
#metaData: qpt=[0.0000;0.0000;0.0000;1388.442050 \
#; -0.005898; 0.020141; 0.003336; 0.000000; 0.000000; 0.000000 \
#; 0.005898; 0.020141; -0.003336; 0.000000; 0.000000; 0.000000 \
#; 0.005898; -0.020141; -0.003336; 0.000000; 0.000000; 0.000000 \
#; -0.005898; -0.020141; 0.003336; 0.000000; 0.000000; 0.000000 \
#; 0.003209; 0.000000; -0.002606; 0.000000; 0.000000; 0.000000 \
#; -0.003209; -0.000000; 0.002606; 0.000000; 0.000000; 0.000000 \
#; -0.203949; -0.374398; 0.136026; 0.000000; 0.000000; 0.000000 \
#; 0.203949; -0.374398; -0.136026; 0.000000; 0.000000; 0.000000 \
#; 0.203949; 0.374398; -0.136026; 0.000000; 0.000000; 0.000000 \
#; -0.203949; 0.374398; 0.136026; 0.000000; 0.000000; 0.000000 \
#; 0.080661; -0.060787; -0.084621; 0.000000; 0.000000; 0.000000 \
#; -0.080661; -0.060787; 0.084621; 0.000000; 0.000000; 0.000000 \
#; -0.080661; 0.060787; 0.084621; 0.000000; 0.000000; 0.000000 \
#; 0.080661; 0.060787; -0.084621; 0.000000; 0.000000; 0.000000 \
#; 0.119428; -0.064572; -0.036740; 0.000000; 0.000000; 0.000000 \
#; -0.119428; -0.064572; 0.036740; 0.000000; 0.000000; 0.000000 \
#; -0.119428; 0.064572; 0.036740; 0.000000; 0.000000; 0.000000 \
#; 0.119428; 0.064572; -0.036740; 0.000000; 0.000000; 0.000000 \
#; 0.025179; 0.000000; -0.072411; 0.000000; 0.000000; 0.000000 \
#; -0.025179; -0.000000; 0.072411; 0.000000; 0.000000; 0.000000 \
#; 0.074155; 0.000000; 0.000471; 0.000000; 0.000000; 0.000000 \
#; -0.074155; -0.000000; -0.000471; 0.000000; 0.000000; 0.000000 \
#; 0.000127; 0.000000; -0.000175; 0.000000; 0.000000; 0.000000 \
#; -0.000127; 0.000000; 0.000175; 0.000000; 0.000000; 0.000000 \
# ]
#metaData: qpt=[0.0000;0.0000;0.0000;1389.632050 \
#; -0.004814; 0.021302; 0.002731; -0.000000; 0.000000; 0.000000 \
#; -0.004814; -0.021302; 0.002731; -0.000000; -0.000000; 0.000000 \
#; -0.004814; 0.021302; 0.002731; -0.000000; 0.000000; 0.000000 \
#; -0.004814; -0.021302; 0.002731; -0.000000; -0.000000; 0.000000 \
#; 0.001914; 0.000000; -0.001756; 0.000000; 0.000000; -0.000000 \
#; 0.001914; 0.000000; -0.001756; 0.000000; 0.000000; -0.000000 \
#; -0.206985; -0.373658; 0.133470; -0.000000; -0.000000; 0.000000 \
#; -0.206985; 0.373658; 0.133470; -0.000000; 0.000000; 0.000000 \
#; -0.206985; -0.373658; 0.133470; -0.000000; -0.000000; 0.000000 \
#; -0.206985; 0.373658; 0.133470; -0.000000; 0.000000; 0.000000 \
#; 0.081308; -0.063793; -0.081717; 0.000000; -0.000000; -0.000000 \
#; 0.081308; 0.063793; -0.081717; 0.000000; 0.000000; -0.000000 \
#; 0.081308; -0.063793; -0.081717; 0.000000; -0.000000; -0.000000 \
#; 0.081308; 0.063793; -0.081717; 0.000000; 0.000000; -0.000000 \
#; 0.113705; -0.067245; -0.036343; 0.000000; -0.000000; -0.000000 \
#; 0.113705; 0.067245; -0.036343; 0.000000; 0.000000; -0.000000 \
#; 0.113705; -0.067245; -0.036343; 0.000000; -0.000000; -0.000000 \
#; 0.113705; 0.067245; -0.036343; 0.000000; 0.000000; -0.000000 \
#; 0.024813; -0.000000; -0.076982; 0.000000; -0.000000; -0.000000 \
#; 0.024813; 0.000000; -0.076982; 0.000000; 0.000000; -0.000000 \
#; 0.079057; -0.000000; 0.003432; 0.000000; -0.000000; 0.000000 \
#; 0.079057; -0.000000; 0.003432; 0.000000; -0.000000; 0.000000 \
#; 0.000072; -0.000000; 0.000076; 0.000000; -0.000000; 0.000000 \
#; 0.000072; -0.000000; 0.000076; 0.000000; -0.000000; 0.000000 \
# ]
#metaData: qpt=[0.0000;0.0000;0.0000;2176.486340 \
#; -0.023997; 0.020638; 0.014716; 0.000000; 0.000000; 0.000000 \
#; -0.023997; -0.020638; 0.014716; 0.000000; 0.000000; 0.000000 \
#; 0.023997; -0.020638; -0.014716; 0.000000; 0.000000; 0.000000 \
#; 0.023997; 0.020638; -0.014716; 0.000000; 0.000000; 0.000000 \
#; 0.000000; 0.015303; -0.000000; 0.000000; 0.000000; 0.000000 \
#; -0.000000; -0.015303; 0.000000; 0.000000; 0.000000; 0.000000 \
#; 0.345413; -0.264360; -0.202563; 0.000000; 0.000000; 0.000000 \
#; 0.345413; 0.264360; -0.202563; 0.000000; 0.000000; 0.000000 \
#; -0.345413; 0.264360; 0.202563; 0.000000; 0.000000; 0.000000 \
#; -0.345413; -0.264360; 0.202563; 0.000000; 0.000000; 0.000000 \
#; -0.024479; -0.000786; -0.020383; 0.000000; 0.000000; 0.000000 \
#; -0.024479; 0.000786; -0.020383; 0.000000; 0.000000; 0.000000 \
#; 0.024479; 0.000786; 0.020383; 0.000000; 0.000000; 0.000000 \
#; 0.024479; -0.000786; 0.020383; 0.000000; 0.000000; 0.000000 \
#; 0.006438; 0.000664; 0.025755; 0.000000; 0.000000; 0.000000 \
#; 0.006438; -0.000664; 0.025755; 0.000000; 0.000000; 0.000000 \
#; -0.006438; -0.000664; -0.025755; 0.000000; 0.000000; 0.000000 \
#; -0.006438; 0.000664; -0.025755; 0.000000; 0.000000; 0.000000 \
#; 0.000000; -0.043723; 0.000000; 0.000000; 0.000000; 0.000000 \
#; 0.000000; 0.043723; 0.000000; 0.000000; 0.000000; 0.000000 \
#; 0.000000; -0.040332; 0.000000; 0.000000; 0.000000; 0.000000 \
#; -0.000000; 0.040332; 0.000000; 0.000000; 0.000000; 0.000000 \
#; -0.000000; -0.000067; -0.000000; 0.000000; 0.000000; 0.000000 \
#; -0.000000; 0.000067; 0.000000; 0.000000; 0.000000; 0.000000 \
# ]
#metaData: qpt=[0.0000;0.0000;0.0000;2176.866920 \
#; 0.023774; -0.021039; -0.014453; 0.000000; -0.000000; -0.000000 \
#; -0.023774; -0.021039; 0.014453; -0.000000; -0.000000; 0.000000 \
#; 0.023774; -0.021039; -0.014453; 0.000000; -0.000000; -0.000000 \
#; -0.023774; -0.021039; 0.014453; -0.000000; -0.000000; 0.000000 \
#; 0.000000; -0.015572; 0.000000; 0.000000; -0.000000; 0.000000 \
#; -0.000000; -0.015572; 0.000000; -0.000000; -0.000000; 0.000000 \
#; -0.345718; 0.263508; 0.201487; -0.000000; 0.000000; 0.000000 \
#; 0.345718; 0.263508; -0.201487; 0.000000; 0.000000; -0.000000 \
#; -0.345718; 0.263508; 0.201487; -0.000000; 0.000000; 0.000000 \
#; 0.345718; 0.263508; -0.201487; 0.000000; 0.000000; -0.000000 \
#; 0.028734; 0.001871; 0.023673; 0.000000; 0.000000; 0.000000 \
#; -0.028734; 0.001871; -0.023673; -0.000000; 0.000000; -0.000000 \
#; 0.028734; 0.001871; 0.023673; 0.000000; 0.000000; 0.000000 \
#; -0.028734; 0.001871; -0.023673; -0.000000; 0.000000; -0.000000 \
#; -0.007642; 0.001007; -0.031243; -0.000000; 0.000000; -0.000000 \
#; 0.007642; 0.001007; 0.031243; 0.000000; 0.000000; 0.000000 \
#; -0.007642; 0.001007; -0.031243; -0.000000; 0.000000; -0.000000 \
#; 0.007642; 0.001007; 0.031243; 0.000000; 0.000000; 0.000000 \
#; -0.000000; 0.043864; -0.000000; -0.000000; 0.000000; -0.000000 \
#; -0.000000; 0.043864; 0.000000; -0.000000; 0.000000; 0.000000 \
#; -0.000000; 0.038712; -0.000000; -0.000000; 0.000000; -0.000000 \
#; -0.000000; 0.038712; 0.000000; -0.000000; 0.000000; 0.000000 \
#; -0.000000; 0.000076; -0.000000; -0.000000; 0.000000; -0.000000 \
#; -0.000000; 0.000076; 0.000000; -0.000000; 0.000000; 0.000000 \
# ]
#metaData: qpt=[0.0000;0.0000;0.0000;2194.234140 \
#; 0.026653; -0.021363; -0.016147; 0.000000; -0.000000; -0.000000 \
#; -0.026653; -0.021363; 0.016147; -0.000000; -0.000000; 0.000000 \
#; -0.026653; 0.021363; 0.016147; -0.000000; 0.000000; 0.000000 \
#; 0.026653; 0.021363; -0.016147; 0.000000; 0.000000; -0.000000 \
#; 0.008895; -0.000000; -0.005779; 0.000000; -0.000000; -0.000000 \
#; -0.008895; 0.000000; 0.005779; -0.000000; 0.000000; 0.000000 \
#; -0.351977; 0.251987; 0.207878; -0.000000; 0.000000; 0.000000 \
#; 0.351977; 0.251987; -0.207878; 0.000000; 0.000000; -0.000000 \
#; 0.351977; -0.251987; -0.207878; 0.000000; -0.000000; -0.000000 \
#; -0.351977; -0.251987; 0.207878; -0.000000; -0.000000; 0.000000 \
#; 0.018157; 0.010355; 0.011176; 0.000000; 0.000000; 0.000000 \
#; -0.018157; 0.010355; -0.011176; -0.000000; 0.000000; -0.000000 \
#; -0.018157; -0.010355; -0.011176; -0.000000; -0.000000; -0.000000 \
#; 0.018157; -0.010355; 0.011176; 0.000000; -0.000000; 0.000000 \
#; -0.001502; 0.008361; -0.016690; -0.000000; 0.000000; -0.000000 \
#; 0.001502; 0.008361; 0.016690; 0.000000; 0.000000; 0.000000 \
#; 0.001502; -0.008361; 0.016690; 0.000000; -0.000000; 0.000000 \
#; -0.001502; -0.008361; -0.016690; -0.000000; -0.000000; -0.000000 \
#; -0.010337; 0.000000; -0.020669; -0.000000; 0.000000; -0.000000 \
#; 0.010337; -0.000000; 0.020669; 0.000000; -0.000000; 0.000000 \
#; 0.013990; 0.000000; 0.022410; 0.000000; 0.000000; 0.000000 \
#; -0.013990; -0.000000; -0.022410; -0.000000; -0.000000; -0.000000 \
#; 0.000063; 0.000000; -0.000101; 0.000000; 0.000000; -0.000000 \
#; -0.000063; -0.000000; 0.000101; -0.000000; -0.000000; 0.000000 \
# ]
#metaData: qpt=[0.0000;0.0000;0.0000;2195.025680 \
#; -0.026915; 0.021570; 0.015874; 0.000000; 0.000000; 0.000000 \
#; -0.026915; -0.021570; 0.015874; 0.000000; 0.000000; 0.000000 \
#; -0.026915; 0.021570; 0.015874; 0.000000; 0.000000; 0.000000 \
#; -0.026915; -0.021570; 0.015874; 0.000000; 0.000000; 0.000000 \
#; -0.009001; -0.000000; 0.005731; 0.000000; 0.000000; 0.000000 \
#; -0.009001; 0.000000; 0.005731; 0.000000; 0.000000; 0.000000 \
#; 0.351507; -0.253359; -0.206919; 0.000000; 0.000000; 0.000000 \
#; 0.351507; 0.253359; -0.206919; 0.000000; 0.000000; 0.000000 \
#; 0.351507; -0.253359; -0.206919; 0.000000; 0.000000; 0.000000 \
#; 0.351507; 0.253359; -0.206919; 0.000000; 0.000000; 0.000000 \
#; -0.016714; -0.009742; -0.010643; 0.000000; 0.000000; 0.000000 \
#; -0.016714; 0.009742; -0.010643; 0.000000; 0.000000; 0.000000 \
#; -0.016714; -0.009742; -0.010643; 0.000000; 0.000000; 0.000000 \
#; -0.016714; 0.009742; -0.010643; 0.000000; 0.000000; 0.000000 \
#; 0.001671; -0.009212; 0.017931; 0.000000; 0.000000; 0.000000 \
#; 0.001671; 0.009212; 0.017931; 0.000000; 0.000000; 0.000000 \
#; 0.001671; -0.009212; 0.017931; 0.000000; 0.000000; 0.000000 \
#; 0.001671; 0.009212; 0.017931; 0.000000; 0.000000; 0.000000 \
#; 0.009608; 0.000000; 0.019500; 0.000000; 0.000000; 0.000000 \
#; 0.009608; -0.000000; 0.019500; 0.000000; 0.000000; 0.000000 \
#; -0.014147; 0.000000; -0.018423; 0.000000; 0.000000; 0.000000 \
#; -0.014147; -0.000000; -0.018423; 0.000000; 0.000000; 0.000000 \
#; 0.000141; 0.000000; -0.000098; 0.000000; 0.000000; 0.000000 \
#; 0.000141; -0.000000; -0.000098; 0.000000; 0.000000; 0.000000 \
# ]
#metaData: qpt=[0.0000;0.0000;0.0000;2422.378900 \
#; -0.025020; -0.019455; 0.011874; 0.000000; 0.000000; 0.000000 \
#; 0.025020; -0.019455; -0.011874; 0.000000; 0.000000; 0.000000 \
#; -0.025020; -0.019455; 0.011874; 0.000000; 0.000000; 0.000000 \
#; 0.025020; -0.019455; -0.011874; 0.000000; 0.000000; 0.000000 \
#; 0.000000; 0.004111; -0.000000; 0.000000; 0.000000; 0.000000 \
#; 0.000000; 0.004111; -0.000000; 0.000000; 0.000000; 0.000000 \
#; 0.022826; -0.029218; -0.013349; 0.000000; 0.000000; 0.000000 \
#; -0.022826; -0.029218; 0.013349; 0.000000; 0.000000; 0.000000 \
#; 0.022826; -0.029218; -0.013349; 0.000000; 0.000000; 0.000000 \
#; -0.022826; -0.029218; 0.013349; 0.000000; 0.000000; 0.000000 \
#; 0.283962; 0.116435; 0.190484; 0.000000; 0.000000; 0.000000 \
#; -0.283962; 0.116435; -0.190484; 0.000000; 0.000000; 0.000000 \
#; 0.283962; 0.116435; 0.190484; 0.000000; 0.000000; 0.000000 \
#; -0.283962; 0.116435; -0.190484; 0.000000; 0.000000; 0.000000 \
#; -0.038528; 0.104908; -0.301835; 0.000000; 0.000000; 0.000000 \
#; 0.038528; 0.104908; 0.301835; 0.000000; 0.000000; 0.000000 \
#; -0.038528; 0.104908; -0.301835; 0.000000; 0.000000; 0.000000 \
#; 0.038528; 0.104908; 0.301835; 0.000000; 0.000000; 0.000000 \
#; -0.000000; -0.006045; -0.000000; 0.000000; 0.000000; 0.000000 \
#; -0.000000; -0.006045; -0.000000; 0.000000; 0.000000; 0.000000 \
#; 0.000000; -0.006739; 0.000000; 0.000000; 0.000000; 0.000000 \
#; 0.000000; -0.006739; 0.000000; 0.000000; 0.000000; 0.000000 \
#; 0.000000; 0.000046; 0.000000; 0.000000; 0.000000; 0.000000 \
#; 0.000000; 0.000046; 0.000000; 0.000000; 0.000000; 0.000000 \
# ]
#metaData: qpt=[0.0000;0.0000;0.0000;2424.844340 \
#; 0.019475; 0.016748; -0.008589; 0.000000; 0.000000; 0.000000 \
#; 0.019475; -0.016748; -0.008589; 0.000000; 0.000000; 0.000000 \
#; 0.019475; 0.016748; -0.008589; 0.000000; 0.000000; 0.000000 \
#; 0.019475; -0.016748; -0.008589; 0.000000; 0.000000; 0.000000 \
#; 0.014303; -0.000000; -0.022273; 0.000000; 0.000000; 0.000000 \
#; 0.014303; -0.000000; -0.022273; 0.000000; 0.000000; 0.000000 \
#; 0.001689; 0.013099; -0.002296; 0.000000; 0.000000; 0.000000 \
#; 0.001689; -0.013099; -0.002296; 0.000000; 0.000000; 0.000000 \
#; 0.001689; 0.013099; -0.002296; 0.000000; 0.000000; 0.000000 \
#; 0.001689; -0.013099; -0.002296; 0.000000; 0.000000; 0.000000 \
#; -0.235272; -0.096688; -0.159156; 0.000000; 0.000000; 0.000000 \
#; -0.235272; 0.096688; -0.159156; 0.000000; 0.000000; 0.000000 \
#; -0.235272; -0.096688; -0.159156; 0.000000; 0.000000; 0.000000 \
#; -0.235272; 0.096688; -0.159156; 0.000000; 0.000000; 0.000000 \
#; 0.031905; -0.084130; 0.244531; 0.000000; 0.000000; 0.000000 \
#; 0.031905; 0.084130; 0.244531; 0.000000; 0.000000; 0.000000 \
#; 0.031905; -0.084130; 0.244531; 0.000000; 0.000000; 0.000000 \
#; 0.031905; 0.084130; 0.244531; 0.000000; 0.000000; 0.000000 \
#; -0.181188; 0.000000; -0.087688; 0.000000; 0.000000; 0.000000 \
#; -0.181188; 0.000000; -0.087688; 0.000000; 0.000000; 0.000000 \
#; 0.011902; 0.000000; 0.340536; 0.000000; 0.000000; 0.000000 \
#; 0.011902; 0.000000; 0.340536; 0.000000; 0.000000; 0.000000 \
#; 0.000038; -0.000000; 0.000106; 0.000000; 0.000000; 0.000000 \
#; 0.000038; -0.000000; 0.000106; 0.000000; 0.000000; 0.000000 \
# ]
#metaData: qpt=[0.0000;0.0000;0.0000;2430.089090 \
#; -0.013969; -0.014419; 0.010517; 0.000000; 0.000000; 0.000000 \
#; 0.013969; -0.014419; -0.010517; 0.000000; 0.000000; 0.000000 \
#; 0.013969; 0.014419; -0.010517; 0.000000; 0.000000; 0.000000 \
#; -0.013969; 0.014419; 0.010517; 0.000000; 0.000000; 0.000000 \
#; -0.017978; -0.000000; 0.028325; 0.000000; 0.000000; 0.000000 \
#; 0.017978; 0.000000; -0.028325; 0.000000; 0.000000; 0.000000 \
#; -0.006156; -0.008006; 0.005873; 0.000000; 0.000000; 0.000000 \
#; 0.006156; -0.008006; -0.005873; 0.000000; 0.000000; 0.000000 \
#; 0.006156; 0.008006; -0.005873; 0.000000; 0.000000; 0.000000 \
#; -0.006156; 0.008006; 0.005873; 0.000000; 0.000000; 0.000000 \
#; 0.180110; 0.074857; 0.124247; 0.000000; 0.000000; 0.000000 \
#; -0.180110; 0.074857; -0.124247; 0.000000; 0.000000; 0.000000 \
#; -0.180110; -0.074857; -0.124247; 0.000000; 0.000000; 0.000000 \
#; 0.180110; -0.074857; 0.124247; 0.000000; 0.000000; 0.000000 \
#; -0.029421; 0.081211; -0.231485; 0.000000; 0.000000; 0.000000 \
#; 0.029421; 0.081211; 0.231485; 0.000000; 0.000000; 0.000000 \
#; 0.029421; -0.081211; 0.231485; 0.000000; 0.000000; 0.000000 \
#; -0.029421; -0.081211; -0.231485; 0.000000; 0.000000; 0.000000 \
#; 0.223788; 0.000000; 0.107261; 0.000000; 0.000000; 0.000000 \
#; -0.223788; -0.000000; -0.107261; 0.000000; 0.000000; 0.000000 \
#; -0.014440; -0.000000; -0.426463; 0.000000; 0.000000; 0.000000 \
#; 0.014440; -0.000000; 0.426463; 0.000000; 0.000000; 0.000000 \
#; 0.000050; -0.000000; 0.000155; 0.000000; 0.000000; 0.000000 \
#; -0.000050; 0.000000; -0.000155; 0.000000; 0.000000; 0.000000 \
# ]
#metaData: qpt=[0.0000;0.0000;0.0000;2435.791890 \
#; 0.020926; 0.019405; -0.017764; 0.000000; 0.000000; 0.000000 \
#; 0.020926; -0.019405; -0.017764; 0.000000; 0.000000; 0.000000 \
#; -0.020926; -0.019405; 0.017764; 0.000000; 0.000000; 0.000000 \
#; -0.020926; 0.019405; 0.017764; 0.000000; 0.000000; 0.000000 \
#; 0.000000; -0.003297; -0.000000; 0.000000; 0.000000; 0.000000 \
#; -0.000000; 0.003297; 0.000000; 0.000000; 0.000000; 0.000000 \
#; -0.018668; 0.022037; 0.009749; 0.000000; 0.000000; 0.000000 \
#; -0.018668; -0.022037; 0.009749; 0.000000; 0.000000; 0.000000 \
#; 0.018668; -0.022037; -0.009749; 0.000000; 0.000000; 0.000000 \
#; 0.018668; 0.022037; -0.009749; 0.000000; 0.000000; 0.000000 \
#; -0.248128; -0.103433; -0.168402; 0.000000; 0.000000; 0.000000 \
#; -0.248128; 0.103433; -0.168402; 0.000000; 0.000000; 0.000000 \
#; 0.248128; 0.103433; 0.168402; 0.000000; 0.000000; 0.000000 \
#; 0.248128; -0.103433; 0.168402; 0.000000; 0.000000; 0.000000 \
#; 0.041352; -0.121576; 0.343212; 0.000000; 0.000000; 0.000000 \
#; 0.041352; 0.121576; 0.343212; 0.000000; 0.000000; 0.000000 \
#; -0.041352; 0.121576; -0.343212; 0.000000; 0.000000; 0.000000 \
#; -0.041352; -0.121576; -0.343212; 0.000000; 0.000000; 0.000000 \
#; -0.000000; 0.004566; -0.000000; 0.000000; 0.000000; 0.000000 \
#; 0.000000; -0.004566; 0.000000; 0.000000; 0.000000; 0.000000 \
#; 0.000000; 0.004956; 0.000000; 0.000000; 0.000000; 0.000000 \
#; -0.000000; -0.004956; -0.000000; 0.000000; 0.000000; 0.000000 \
#; 0.000000; -0.000101; -0.000000; 0.000000; 0.000000; 0.000000 \
#; 0.000000; 0.000101; 0.000000; 0.000000; 0.000000; 0.000000 \
# ]
#metaData: qpt=[0.0000;0.0000;0.0000;2454.035450 \
#; -0.014574; -0.014226; 0.015102; -0.000000; -0.000000; 0.000000 \
#; 0.014574; -0.014226; -0.015102; 0.000000; -0.000000; -0.000000 \
#; 0.014574; 0.014226; -0.015102; 0.000000; 0.000000; -0.000000 \
#; -0.014574; 0.014226; 0.015102; -0.000000; 0.000000; 0.000000 \
#; 0.012610; 0.000000; -0.035704; 0.000000; 0.000000; -0.000000 \
#; -0.012610; -0.000000; 0.035704; -0.000000; -0.000000; 0.000000 \
#; 0.021223; -0.016909; -0.014178; 0.000000; -0.000000; -0.000000 \
#; -0.021223; -0.016909; 0.014178; -0.000000; -0.000000; 0.000000 \
#; -0.021223; 0.016909; 0.014178; -0.000000; 0.000000; 0.000000 \
#; 0.021223; 0.016909; -0.014178; 0.000000; 0.000000; -0.000000 \
#; 0.162226; 0.067651; 0.109050; 0.000000; 0.000000; 0.000000 \
#; -0.162226; 0.067651; -0.109050; -0.000000; 0.000000; -0.000000 \
#; -0.162226; -0.067651; -0.109050; -0.000000; -0.000000; -0.000000 \
#; 0.162226; -0.067651; 0.109050; 0.000000; -0.000000; 0.000000 \
#; -0.029445; 0.092208; -0.257984; -0.000000; 0.000000; -0.000000 \
#; 0.029445; 0.092208; 0.257984; 0.000000; 0.000000; 0.000000 \
#; 0.029445; -0.092208; 0.257984; 0.000000; -0.000000; 0.000000 \
#; -0.029445; -0.092208; -0.257984; -0.000000; -0.000000; -0.000000 \
#; -0.136391; -0.000000; -0.064379; -0.000000; -0.000000; -0.000000 \
#; 0.136391; -0.000000; 0.064379; 0.000000; -0.000000; 0.000000 \
#; 0.009399; -0.000000; 0.452528; 0.000000; -0.000000; 0.000000 \
#; -0.009399; -0.000000; -0.452528; -0.000000; -0.000000; -0.000000 \
#; -0.000005; 0.000000; 0.000062; -0.000000; 0.000000; 0.000000 \
#; 0.000005; -0.000000; -0.000062; 0.000000; -0.000000; -0.000000 \
# ]
#metaData: qpt=[0.0000;0.0000;0.0000;2454.331990 \
#; -0.015211; -0.011873; 0.007507; -0.000000; -0.000000; 0.000000 \
#; -0.015211; 0.011873; 0.007507; -0.000000; 0.000000; 0.000000 \
#; -0.015211; -0.011873; 0.007507; -0.000000; -0.000000; 0.000000 \
#; -0.015211; 0.011873; 0.007507; -0.000000; 0.000000; 0.000000 \
#; 0.016766; 0.000000; -0.039911; 0.000000; 0.000000; -0.000000 \
#; 0.016766; 0.000000; -0.039911; 0.000000; 0.000000; -0.000000 \
#; 0.020685; -0.013635; -0.015404; 0.000000; -0.000000; -0.000000 \
#; 0.020685; 0.013635; -0.015404; 0.000000; 0.000000; -0.000000 \
#; 0.020685; -0.013635; -0.015404; 0.000000; -0.000000; -0.000000 \
#; 0.020685; 0.013635; -0.015404; 0.000000; 0.000000; -0.000000 \
#; 0.160487; 0.067324; 0.105436; 0.000000; 0.000000; 0.000000 \
#; 0.160487; -0.067324; 0.105436; 0.000000; -0.000000; 0.000000 \
#; 0.160487; 0.067324; 0.105436; 0.000000; 0.000000; 0.000000 \
#; 0.160487; -0.067324; 0.105436; 0.000000; -0.000000; 0.000000 \
#; -0.020230; 0.061686; -0.173677; -0.000000; 0.000000; -0.000000 \
#; -0.020230; -0.061686; -0.173677; -0.000000; -0.000000; -0.000000 \
#; -0.020230; 0.061686; -0.173677; -0.000000; 0.000000; -0.000000 \
#; -0.020230; -0.061686; -0.173677; -0.000000; -0.000000; -0.000000 \
#; -0.186031; -0.000000; -0.087083; -0.000000; -0.000000; -0.000000 \
#; -0.186031; -0.000000; -0.087083; -0.000000; -0.000000; -0.000000 \
#; 0.011707; -0.000000; 0.520758; 0.000000; -0.000000; 0.000000 \
#; 0.011707; -0.000000; 0.520758; 0.000000; -0.000000; 0.000000 \
#; -0.000028; 0.000000; 0.000017; -0.000000; 0.000000; 0.000000 \
#; -0.000028; 0.000000; 0.000017; -0.000000; 0.000000; 0.000000 \
# ]
#metaData: qpt=[0.0000;0.0000;0.0000;2476.248020 \
#; 0.025126; -0.001613; 0.044002; 0.000000; 0.000000; 0.000000 \
#; -0.025126; -0.001613; -0.044002; 0.000000; 0.000000; 0.000000 \
#; 0.025126; -0.001613; 0.044002; 0.000000; 0.000000; 0.000000 \
#; -0.025126; -0.001613; -0.044002; 0.000000; 0.000000; 0.000000 \
#; 0.000000; 0.000144; -0.000000; 0.000000; 0.000000; 0.000000 \
#; -0.000000; 0.000144; -0.000000; 0.000000; 0.000000; 0.000000 \
#; 0.001526; -0.000488; 0.005565; 0.000000; 0.000000; 0.000000 \
#; -0.001526; -0.000488; -0.005565; 0.000000; 0.000000; 0.000000 \
#; 0.001526; -0.000488; 0.005565; 0.000000; 0.000000; 0.000000 \
#; -0.001526; -0.000488; -0.005565; 0.000000; 0.000000; 0.000000 \
#; -0.247931; -0.106847; -0.154450; 0.000000; 0.000000; 0.000000 \
#; 0.247931; -0.106847; 0.154450; 0.000000; 0.000000; 0.000000 \
#; -0.247931; -0.106847; -0.154450; 0.000000; 0.000000; 0.000000 \
#; 0.247931; -0.106847; 0.154450; 0.000000; 0.000000; 0.000000 \
#; -0.029019; 0.123590; -0.328000; 0.000000; 0.000000; 0.000000 \
#; 0.029019; 0.123590; 0.328000; 0.000000; 0.000000; 0.000000 \
#; -0.029019; 0.123590; -0.328000; 0.000000; 0.000000; 0.000000 \
#; 0.029019; 0.123590; 0.328000; 0.000000; 0.000000; 0.000000 \
#; -0.000000; -0.000315; -0.000000; 0.000000; 0.000000; 0.000000 \
#; 0.000000; -0.000315; 0.000000; 0.000000; 0.000000; 0.000000 \
#; 0.000000; -0.000491; 0.000000; 0.000000; 0.000000; 0.000000 \
#; 0.000000; -0.000491; 0.000000; 0.000000; 0.000000; 0.000000 \
#; 0.000000; 0.000035; -0.000000; 0.000000; 0.000000; 0.000000 \
#; 0.000000; 0.000035; 0.000000; 0.000000; 0.000000; 0.000000 \
# ]
#metaData: qpt=[0.0000;0.0000;0.0000;2481.508280 \
#; -0.024795; 0.001876; -0.044243; -0.000000; 0.000000; -0.000000 \
#; -0.024795; -0.001876; -0.044243; -0.000000; -0.000000; -0.000000 \
#; -0.024795; 0.001876; -0.044243; -0.000000; 0.000000; -0.000000 \
#; -0.024795; -0.001876; -0.044243; -0.000000; -0.000000; -0.000000 \
#; -0.004808; 0.000000; -0.004979; -0.000000; 0.000000; -0.000000 \
#; -0.004808; 0.000000; -0.004979; -0.000000; 0.000000; -0.000000 \
#; -0.003456; 0.001858; -0.004923; -0.000000; 0.000000; -0.000000 \
#; -0.003456; -0.001858; -0.004923; -0.000000; -0.000000; -0.000000 \
#; -0.003456; 0.001858; -0.004923; -0.000000; 0.000000; -0.000000 \
#; -0.003456; -0.001858; -0.004923; -0.000000; -0.000000; -0.000000 \
#; 0.242293; 0.105907; 0.153296; 0.000000; 0.000000; 0.000000 \
#; 0.242293; -0.105907; 0.153296; 0.000000; -0.000000; 0.000000 \
#; 0.242293; 0.105907; 0.153296; 0.000000; 0.000000; 0.000000 \
#; 0.242293; -0.105907; 0.153296; 0.000000; -0.000000; 0.000000 \
#; 0.030849; -0.125019; 0.329527; 0.000000; -0.000000; 0.000000 \
#; 0.030849; 0.125019; 0.329527; 0.000000; 0.000000; 0.000000 \
#; 0.030849; -0.125019; 0.329527; 0.000000; -0.000000; 0.000000 \
#; 0.030849; 0.125019; 0.329527; 0.000000; 0.000000; 0.000000 \
#; 0.043203; -0.000000; 0.019483; 0.000000; -0.000000; 0.000000 \
#; 0.043203; 0.000000; 0.019483; 0.000000; 0.000000; 0.000000 \
#; 0.000882; -0.000000; 0.028397; 0.000000; -0.000000; 0.000000 \
#; 0.000882; 0.000000; 0.028397; 0.000000; 0.000000; 0.000000 \
#; -0.000001; -0.000000; -0.000032; -0.000000; -0.000000; -0.000000 \
#; -0.000001; -0.000000; -0.000032; -0.000000; -0.000000; -0.000000 \
# ]
#metaData: qpt=[0.0000;0.0000;0.0000;2484.815340 \
#; -0.028079; -0.000912; -0.041452; 0.000000; 0.000000; 0.000000 \
#; -0.028079; 0.000912; -0.041452; 0.000000; 0.000000; 0.000000 \
#; 0.028079; 0.000912; 0.041452; 0.000000; 0.000000; 0.000000 \
#; 0.028079; -0.000912; 0.041452; 0.000000; 0.000000; 0.000000 \
#; 0.000000; 0.000332; 0.000000; 0.000000; 0.000000; 0.000000 \
#; -0.000000; -0.000332; -0.000000; 0.000000; 0.000000; 0.000000 \
#; 0.000076; -0.003499; -0.008851; 0.000000; 0.000000; 0.000000 \
#; 0.000076; 0.003499; -0.008851; 0.000000; 0.000000; 0.000000 \
#; -0.000076; 0.003499; 0.008851; 0.000000; 0.000000; 0.000000 \
#; -0.000076; -0.003499; 0.008851; 0.000000; 0.000000; 0.000000 \
#; 0.283226; 0.121716; 0.180288; 0.000000; 0.000000; 0.000000 \
#; 0.283226; -0.121716; 0.180288; 0.000000; 0.000000; 0.000000 \
#; -0.283226; -0.121716; -0.180288; 0.000000; 0.000000; 0.000000 \
#; -0.283226; 0.121716; -0.180288; 0.000000; 0.000000; 0.000000 \
#; 0.025225; -0.107059; 0.285345; 0.000000; 0.000000; 0.000000 \
#; 0.025225; 0.107059; 0.285345; 0.000000; 0.000000; 0.000000 \
#; -0.025225; 0.107059; -0.285345; 0.000000; 0.000000; 0.000000 \
#; -0.025225; -0.107059; -0.285345; 0.000000; 0.000000; 0.000000 \
#; -0.000000; -0.000022; -0.000000; 0.000000; 0.000000; 0.000000 \
#; 0.000000; 0.000022; 0.000000; 0.000000; 0.000000; 0.000000 \
#; 0.000000; -0.000426; 0.000000; 0.000000; 0.000000; 0.000000 \
#; 0.000000; 0.000426; 0.000000; 0.000000; 0.000000; 0.000000 \
#; 0.000000; -0.000029; 0.000000; 0.000000; 0.000000; 0.000000 \
#; -0.000000; 0.000029; -0.000000; 0.000000; 0.000000; 0.000000 \
# ]
#metaData: qpt=[0.0000;0.0000;0.0000;2490.209070 \
#; -0.028337; -0.001222; -0.041155; 0.000000; 0.000000; 0.000000 \
#; 0.028337; -0.001222; 0.041155; 0.000000; 0.000000; 0.000000 \
#; 0.028337; 0.001222; 0.041155; 0.000000; 0.000000; 0.000000 \
#; -0.028337; 0.001222; -0.041155; 0.000000; 0.000000; 0.000000 \
#; -0.000557; -0.000000; -0.004249; 0.000000; 0.000000; 0.000000 \
#; 0.000557; -0.000000; 0.004249; 0.000000; 0.000000; 0.000000 \
#; -0.000009; -0.003716; -0.008975; 0.000000; 0.000000; 0.000000 \
#; 0.000009; -0.003716; 0.008975; 0.000000; 0.000000; 0.000000 \
#; 0.000009; 0.003716; 0.008975; 0.000000; 0.000000; 0.000000 \
#; -0.000009; 0.003716; -0.008975; 0.000000; 0.000000; 0.000000 \
#; 0.285134; 0.124260; 0.183300; 0.000000; 0.000000; 0.000000 \
#; -0.285134; 0.124260; -0.183300; 0.000000; 0.000000; 0.000000 \
#; -0.285134; -0.124260; -0.183300; 0.000000; 0.000000; 0.000000 \
#; 0.285134; -0.124260; 0.183300; 0.000000; 0.000000; 0.000000 \
#; 0.026322; -0.105998; 0.279285; 0.000000; 0.000000; 0.000000 \
#; -0.026322; -0.105998; -0.279285; 0.000000; 0.000000; 0.000000 \
#; -0.026322; 0.105998; -0.279285; 0.000000; 0.000000; 0.000000 \
#; 0.026322; 0.105998; 0.279285; 0.000000; 0.000000; 0.000000 \
#; -0.001307; 0.000000; 0.000211; 0.000000; 0.000000; 0.000000 \
#; 0.001307; 0.000000; -0.000211; 0.000000; 0.000000; 0.000000 \
#; 0.002019; 0.000000; 0.039518; 0.000000; 0.000000; 0.000000 \
#; -0.002019; 0.000000; -0.039518; 0.000000; 0.000000; 0.000000 \
#; -0.000063; -0.000000; -0.000073; 0.000000; 0.000000; 0.000000 \
#; 0.000063; 0.000000; 0.000073; 0.000000; 0.000000; 0.000000 \
# ]
#metaData: qpt=[0.0000;0.0000;0.0000;2512.091240 \
#; -0.003034; -0.002298; 0.001359; 0.000000; 0.000000; 0.000000 \
#; 0.003034; -0.002298; -0.001359; 0.000000; 0.000000; 0.000000 \
#; 0.003034; 0.002298; -0.001359; 0.000000; 0.000000; 0.000000 \
#; -0.003034; 0.002298; 0.001359; 0.000000; 0.000000; 0.000000 \
#; 0.050806; 0.000000; 0.045441; 0.000000; 0.000000; 0.000000 \
#; -0.050806; 0.000000; -0.045441; 0.000000; 0.000000; 0.000000 \
#; 0.012180; -0.001432; 0.000827; 0.000000; 0.000000; 0.000000 \
#; -0.012180; -0.001432; -0.000827; 0.000000; 0.000000; 0.000000 \
#; -0.012180; 0.001432; -0.000827; 0.000000; 0.000000; 0.000000 \
#; 0.012180; 0.001432; 0.000827; 0.000000; 0.000000; 0.000000 \
#; 0.033047; 0.012736; 0.021095; 0.000000; 0.000000; 0.000000 \
#; -0.033047; 0.012736; -0.021095; 0.000000; 0.000000; 0.000000 \
#; -0.033047; -0.012736; -0.021095; 0.000000; 0.000000; 0.000000 \
#; 0.033047; -0.012736; 0.021095; 0.000000; 0.000000; 0.000000 \
#; -0.003017; 0.011059; -0.028532; 0.000000; 0.000000; 0.000000 \
#; 0.003017; 0.011059; 0.028532; 0.000000; 0.000000; 0.000000 \
#; 0.003017; -0.011059; 0.028532; 0.000000; 0.000000; 0.000000 \
#; -0.003017; -0.011059; -0.028532; 0.000000; 0.000000; 0.000000 \
#; -0.559010; 0.000000; -0.244415; 0.000000; 0.000000; 0.000000 \
#; 0.559010; -0.000000; 0.244415; 0.000000; 0.000000; 0.000000 \
#; 0.000586; 0.000000; -0.260915; 0.000000; 0.000000; 0.000000 \
#; -0.000586; -0.000000; 0.260915; 0.000000; 0.000000; 0.000000 \
#; 0.000097; -0.000000; -0.000025; 0.000000; 0.000000; 0.000000 \
#; -0.000097; -0.000000; 0.000025; 0.000000; 0.000000; 0.000000 \
# ]
#metaData: qpt=[0.0000;0.0000;0.0000;2512.971190 \
#; 0.004239; 0.001477; 0.002449; 0.000000; 0.000000; 0.000000 \
#; 0.004239; -0.001477; 0.002449; 0.000000; -0.000000; 0.000000 \
#; 0.004239; 0.001477; 0.002449; 0.000000; 0.000000; 0.000000 \
#; 0.004239; -0.001477; 0.002449; 0.000000; -0.000000; 0.000000 \
#; -0.050648; -0.000000; -0.045550; -0.000000; -0.000000; -0.000000 \
#; -0.050648; 0.000000; -0.045550; -0.000000; 0.000000; -0.000000 \
#; -0.012238; 0.000824; -0.001099; -0.000000; 0.000000; -0.000000 \
#; -0.012238; -0.000824; -0.001099; -0.000000; -0.000000; -0.000000 \
#; -0.012238; 0.000824; -0.001099; -0.000000; 0.000000; -0.000000 \
#; -0.012238; -0.000824; -0.001099; -0.000000; -0.000000; -0.000000 \
#; -0.042591; -0.016717; -0.027264; -0.000000; -0.000000; -0.000000 \
#; -0.042591; 0.016717; -0.027264; -0.000000; 0.000000; -0.000000 \
#; -0.042591; -0.016717; -0.027264; -0.000000; -0.000000; -0.000000 \
#; -0.042591; 0.016717; -0.027264; -0.000000; 0.000000; -0.000000 \
#; -0.000479; 0.001859; -0.005903; -0.000000; 0.000000; -0.000000 \
#; -0.000479; -0.001859; -0.005903; -0.000000; -0.000000; -0.000000 \
#; -0.000479; 0.001859; -0.005903; -0.000000; 0.000000; -0.000000 \
#; -0.000479; -0.001859; -0.005903; -0.000000; -0.000000; -0.000000 \
#; 0.558359; 0.000000; 0.244400; 0.000000; 0.000000; 0.000000 \
#; 0.558359; -0.000000; 0.244400; 0.000000; -0.000000; 0.000000 \
#; -0.000325; 0.000000; 0.261158; -0.000000; 0.000000; 0.000000 \
#; -0.000325; -0.000000; 0.261158; -0.000000; -0.000000; 0.000000 \
#; 0.000125; 0.000000; -0.000027; 0.000000; 0.000000; -0.000000 \
#; 0.000125; -0.000000; -0.000027; 0.000000; -0.000000; -0.000000 \
# ]
